# Supplementary material for: Application of seed micromorphology in taxonomy of the genus Polystachya Hook. (Vandeae, Orchidaceae)
Source: Front Plant Sci. 2026 May 18;17:1761768. doi: 10.3389/fpls.2026.1761768 (PMC13223086; doi:10.3389/fpls.2026.1761768)
Supplement: Supplementary file 3 [file Table1.xlsx]

## Sheet: Supplementary Table 1
Supplementary Table 1. List of species analyzed in the study, along with voucher numbers and assigned abbreviations.
Number	Species	Voucher	Abbr.
1.	Polystachya aconitiflora	BR0000006617691	P. aco
	Summerh.
2.	Polystachya aconitiflora	BR0000006619060	P. aco2
	Summerh.
3.	Polystachya adansoniae	UGDA.0011526	P. ada
	Rchb.f.
4.	Polystachya adansoniae	MA-01-00294005	P. ada2
	Rchb.f.
5.	Polystachya adansoniae	MA-01-00855185	P. ada3⁕
	Rchb.f.
6.	Polystachya adansoniae	2794, Dinkleage (B)	P. ada4⁕
	Rchb.f.
7.	Polystachya adansoniae	BR0000024435352	P. ada5
	Rchb.f.
8.	Polystachya adansoniae	BR0000024435369	P. ada6
	Rchb.f.
9.	Polystachya adansoniae	BR0000024435383	P. ada7
	Rchb.f.
10.	Polystachya adansoniae	BR0000024435345	P. ada8⁕
	Rchb.f.
11.	Polystachya adansoniae	BR0000006615024	P. ada9⁕
	Rchb.f.
12.	Polystachya adansoniae	BR0000006604271	P. ada10
	Rchb.f.
13.	Polystachya adansoniae	BR0000008696182	P. ada11
	Rchb.f.
14.	Polystachya adansoniae	BR0000005065301	P. ada12
	Rchb.f.
15.	Polystachya adansoniae	BR0000005066063	P. ada13
	Rchb.f.
16.	Polystachya adansoniae	BR0000005065349	P. ada14
	Rchb.f.
17.	Polystachya adansoniae	BR0000006615314	P. ada15⁕
	Rchb.f.
18.	Polystachya adansoniae	BR0000013297763	P. ada16⁕
	Rchb.f.
19.	Polystachya affinis Lindl.	BR0000006614638	P. aff
20.	Polystachya affinis Lindl.	BR0000006614621	P. aff2
21.	Polystachya albescens Ridl. ssp. imbricata	BR0000024435703	P. alb. ssp. imb
	Rolfe
22.	Polystachya albescens Ridl. ssp. imbricata	BR0000022403612	P. alb. ssp. imb2
	Rolfe
23.	Polystachya albescens Ridl. ssp. kraenzlinii	BR0000024435697	P. alb. ssp. kra
	(Rolfe) Summerh.
24.	Polystachya albescens Ridl. ssp. kraenzlinii	1911, Schlieben (B)	P. alb. ssp. kra2⁕
	(Rolfe) Summerh.
25.	Polystachya albescens Ridl. ssp. kraenzlinii	7033, Schlieben (B)	P. alb. ssp. kra3
	(Rolfe) Summerh.
26.	Polystachya albescens Ridl. ssp. musozensis	BR0000005065585	P. alb. ssp. mus
	(Rendle) Summerh.
27.	Polystachya albescens Ridl. ssp. musozensis	BR0000006614874	P. alb. ssp. mus2
	(Rendle) Summerh.
28.	Polystachya albsescens Ridl. ssp. polyphylla	UGDA.0013263	P. alb. ssp. pol⁕
	(Summerh.) Stévart
29.	Polystachya bennettiana	UGDA.0011613	P. ben
	Rchb.f.
30.	Polystachya bennettiana	UGDA.0011617	P. ben2
	Rchb.f.
31.	Polystachya bennettiana	UGDA.0011618	P. ben3
	Rchb.f.
32.	Polystachya bennettiana	BR0000024435901	P. ben4
	Rchb.f.
33.	Polystachya bicarinata	BR0000006614560	P. bic
	Rendle
34.	Polystachya bifida	BR0000008695796	P. bif
	Lindl.
35.	Polystachya caduca Rchb.f.	BR0000024436069	P. cad
36.	Polystachya calluniflora	BR0000024436106	P. cal
	Kraenzl.
37.	Polystachya clavata	Z281 (B)	P. cla
	Lindl.
38.	Polystachya concreta	UGDA.0011525	P. con
	(Jacq.) Garay & H.R.Sweet
39.	Polystachya concreta	UGDA.0011556	P. con2
	(Jacq.) Garay & H.R.Sweet
40.	Polystachya concreta	MA-01-00785026	P. con3
	(Jacq.) Garay & H.R.Sweet
41.	Polystachya concreta	MA-01-00492359	P. con4
	(Jacq.) Garay & H.R.Sweet
42.	Polystachya concreta	UGDA.0013230	P. con5
	(Jacq.) Garay & H.R.Sweet
43.	Polystachya concreta	BR0000024436397	P. con6
	(Jacq.) Garay & H.R.Sweet
44.	Polystachya concreta	BR0000024436380	P. con7
	(Jacq.) Garay & H.R.Sweet
45.	Polystachya concreta	BR0000024436922	P. con8
	(Jacq.) Garay & H.R.Sweet
46.	Polystachya concreta	BR0000024436373	P. con9
	(Jacq.) Garay & H.R.Sweet
47.	Polystachya concreta	BR0000024436342	P. con10
	(Jacq.) Garay & H.R.Sweet
48.	Polystachya concreta	BR0000024436281	P. con11
	(Jacq.) Garay & H.R.Sweet
49.	Polystachya concreta	BR0000024436298	P. con12
	(Jacq.) Garay & H.R.Sweet
50.	Polystachya concreta	BR0000024436878	P. con13
	(Jacq.) Garay & H.R.Sweet
51.	Polystachya concreta	BR0000006621926	P. con14
	(Jacq.) Garay & H.R.Sweet
52.	Polystachya concreta	BR0000024436816	P. con15
	(Jacq.) Garay & H.R.Sweet
53.	Polystachya concreta	BR0000024436755	P. con16
	(Jacq.) Garay & H.R.Sweet
54.	Polystachya concreta	BR0000024436564	P. con17
	(Jacq.) Garay & H.R.Sweet
55.	Polystachya concreta	BR0000024436540	P. con18
	(Jacq.) Garay & H.R.Sweet
56.	Polystachya concreta	BR0000024436533	P. con19
	(Jacq.) Garay & H.R.Sweet
57.	Polystachya concreta	BR0000024436502	P. con20
	(Jacq.) Garay & H.R.Sweet
58.	Polystachya concreta	BR0000024436458	P. con21
	(Jacq.) Garay & H.R.Sweet
59.	Polystachya concreta	BR0000032857863	P. con22
	(Jacq.) Garay & H.R.Sweet
60.	Polystachya concreta	BR0000032857849	P. con23
	(Jacq.) Garay & H.R.Sweet
61.	Polystachya concreta	BR0000032857795	P. con24
	(Jacq.) Garay & H.R.Sweet
62.	Polystachya concreta	BR0000032857788	P. con25
	(Jacq.) Garay & H.R.Sweet
63.	Polystachya concreta	BR0000032857771	P. con26
	(Jacq.) Garay & H.R.Sweet
64.	Polystachya concreta	BR0000032857764	P. con27
	(Jacq.) Garay & H.R.Sweet
65.	Polystachya concreta	BR0000032857894	P. con28
	(Jacq.) Garay & H.R.Sweet
66.	Polystachya concreta	BR0000024436649	P. con29
	(Jacq.) Garay & H.R.Sweet
67.	Polystachya concreta	BR0000024436625	P. con30
	(Jacq.) Garay & H.R.Sweet
68.	Polystachya concreta	BR0000024436571	P. con31
	(Jacq.) Garay & H.R.Sweet
69.	Polystachya concreta	BR0000024436601	P. con32
	(Jacq.) Garay & H.R.Sweet
70.	Polystachya concreta	BR0000024436595	P. con33
	(Jacq.) Garay & H.R.Sweet
71.	Polystachya concreta	BR0000024436632	P. con34
	(Jacq.) Garay & H.R.Sweet
72.	Polystachya concreta	BR0000005610211	P. con35⁕
	(Jacq.) Garay & H.R.Sweet
73.	Polystachya concreta	BR0000024436441	P. con36⁕
	(Jacq.) Garay & H.R.Sweet
74.	Polystachya concreta	BR0000006623012	P. con37⁕
	(Jacq.) Garay & H.R.Sweet
75.	Polystachya concreta	BR0000006622558	P. con38⁕
	(Jacq.) Garay & H.R.Sweet
76.	Polystachya concreta	BR0000032857856	P. con39⁕
	(Jacq.) Garay & H.R.Sweet
77.	Polystachya concreta	UGDA.0011533	P. con40⁕
	(Jacq.) Garay & H.R.Sweet
78.	Polystachya concreta	3935; Schlieben (B)	P. con41
	(Jacq.) Garay & H.R.Sweet
79.	Polystachya concreta	629;	P. con42
	(Jacq.) Garay & H.R.Sweet	Hakki, Leuenberger, Schiers (B)
80.	Polystachya concreta	UGDA.0011571	P. con43
	(Jacq.) Garay & H.R.Sweet
81.	Polystachya concreta	UGDA.0011600	P. con44
	(Jacq.) Garay & H.R.Sweet
82.	Polystachya concreta	452;	P. con45
	(Jacq.) Garay & H.R.Sweet	Hakki, Leuenberger, Schiers (B)
83.	Polystachya coriscensis	BR0000024437257	P. cor
	Rchb.f.
84.	Polystachya cultriformis	877; Stolz (B)	P. cul
	(Thouars) Spreng.
85.	Polystachya cultriformis	BR0000005062201	P. cul2
	(Thouars) Spreng.
86.	Polystachya cultriformis	BR0000005061464	P. cul3
	(Thouars) Spreng.
87.	Polystachya cultriformis	BR0000005063413	P. cul4
	(Thouars) Spreng.
88.	Polystachya cultriformis	BR0000024437318	P. cul5
	(Thouars) Spreng.
89.	Polystachya cultriformis	BR0000005058778	P. cul6
	(Thouars) Spreng.
90.	Polystachya cultriformis	BR0000006613624	P. cul7
	(Thouars) Spreng.
91.	Polystachya cultriformis	BR0000006613273	P. cul8
	(Thouars) Spreng.
92.	Polystachya cultriformis	BR0000006602772	P. cul9
	(Thouars) Spreng.
93.	Polystachya cultriformis	BR0000005065714	P. cul10
	(Thouars) Spreng.
94.	Polystachya cultriformis	BR0000006613396	P. cul11
	(Thouars) Spreng.
95.	Polystachya cultriformis	Z283 (B)	P. cul12
	(Thouars) Spreng.
96.	Polystachya dalzielii	BR0000024437554	P. dal⁕
	Summerh.
97.	Polystachya dendrobiiflora Rchb.f.	BR0000024437639	P. den
98.	Polystachya dendrobiiflora Rchb.f.	BR0000021324277	P. den2
99.	Polystachya dendrobiiflora Rchb.f.	BR0000005602940	P. den3
100.	Polystachya dendrobiiflora Rchb.f.	BR0000006615949	P. den4
101.	Polystachya dendrobiiflora Rchb.f.	BR0000021324284	P. den5
102.	Polystachya dendrobiiflora Rchb.f.	477, Faulkner (B)	P. den6
103.	Polystachya dewanckeliana	BR0000006603014	P. dew
	Geerinck
104.	Polystachya doggettii	BR0000006720438	P. dog
	Rendle & Rolfe
105.	Polystachya elegans Rchb.f.	MA-01-00922666	P. ele
106.	Polystachya elegans Rchb.f.	MA-01-00714604	P. ele2
107.	Polystachya foliosa	BR0000005782611	P. fol
	(Hook.) Rchb.f.
108.	Polystachya foliosa	BR0000032858051	P. fol2
	(Hook.) Rchb.f.
109.	Polystachya foliosa	BR0000032858044	P. fol3
	(Hook.) Rchb.f.
110.	Polystachya foliosa	BR0000032858037	P. fol4
	(Hook.) Rchb.f.
111.	Polystachya foliosa	7399 (B)	P. fol5
	(Hook.) Rchb.f.
112.	Polystachya foliosa	UGDA.0011546	P. fol6⁕
	(Hook.) Rchb.f.
113.	Polystachya foliosa	B 10 1229407	P. fol7⁕
	(Hook.) Rchb.f.
114.	Polystachya foliosa	8724 bis; Martinez, Aguilar (B)	P. fol8⁕
	(Hook.) Rchb.f.
115.	Polystachya foliosa	B 10 0378705	P. fol9
	(Hook.) Rchb.f.
116.	Polystachya foliosa	78/95-69; Freiberg (B)	P. fol10
	(Hook.) Rchb.f.
117.	Polystachya fractiflexa	UGDA.0013914	P. fra⁕
	Summerh.
118.	Polystachya fusiformis	BR0000014526909	P. fus
	(Thouars) Lindl.
119.	Polystachya galeata	MA-01-00855251	P. gal
	(Sw.) Rchb.f.
120.	Polystachya galeata	UGDA.0013858	P. gal2
	(Sw.) Rchb.f.
121.	Polystachya galeata	BR0000014526848	P. gal3
	(Sw.) Rchb.f.
122.	Polystachya galeata	BR0000006615956	P. gal4
	(Sw.) Rchb.f.
123.	Polystachya golungensis	BR0000014526114	P. gol
	Rchb.f.
124.	Polystachya golungensis	BR0000014526077	P. gol2
	Rchb.f.
125.	Polystachya golungensis	BR0000014526121	P. gol3
	Rchb.f.
126.	Polystachya gracilenta	BR0000005066308	P. gra
	Kraenzl.
127.	Polystachya hastata	BR0000013297626	P. has
	Summerh.
128.	Polystachya hastata	BR0000005065974	P. has2
	Summerh.
129.	Polystachya kermesina	BR0000006628741	P. ker
	Kraenzl.
130.	Polystachya kermesina	BR0000006613068	P. ker2
	Kraenzl.
131.	Polystachya laxiflora	MA-01-00294053	P. lax
	Lindl.
132.	Polystachya laxiflora	MA-01-00856240	P. lax2
	Lindl.
133.	Polystachya laxiflora	BR0000019480442	P. lax3
	Lindl.
134.	Polystachya laxiflora	BR0000019480459	P. lax4
	Lindl.
135.	Polystachya laxiflora	BR0000019480381	P. lax5
	Lindl.
136.	Polystachya laxiflora	UGDA.0013262	P. lax6⁕
	Lindl.
137.	Polystachya laxiflora	B 10 1229408	P. lax7⁕
	Lindl.
138.	Polystachya lindblomii	BR0000019480633	P. lin⁕
	Schltr.
139.	Polystachya maculata	BR0000006618209	P. mac
	P.J.Cribb
140.	Polystachya malilaensis	UGDA.0011606	P. mal⁕
	Schltr.
141.	Polystachya melanantha	B 10 0168179	P. mel
	Kraenzl.
142.	Polystachya microbambusa	UGDA.0011569	P. mic
	Kraenzl.
143.	Polystachya mildbraedii Kraenzl. var. angustifolia	BR0000006618216	P. mil. var. ang
	(Summerh.) Geerinck
144.	Polystachya mildbraedii Kraenzl. var. mildbraedii	BR0000006618377	P. mil. var. mil
145.	Polystachya modesta	5985; Schlieben (B)	P. mod
	Rchb.f.
146.	Polystachya modesta	BR0000006618476	P. mod2
	Rchb.f.
147.	Polystachya modesta	BR0000006616243	P. mod3
	Rchb.f.
148.	Polystachya modesta	BR0000021555831	P. mod4
	Rchb.f.
149.	Polystachya modesta	BR0000006618506	P. mod5
	Rchb.f.
150.	Polystachya modesta	UGDA.0011536	P. mod6⁕
	Rchb.f.
151.	Polystachya mukandaensis	UGDA.0011610	P. muk
	De Wild.
152.	Polystachya mukandaensis	UGDA.0011611	P. muk2
	De Wild.
153.	Polystachya mukandaensis	BR0000006619350	P. muk3
	De Wild.
154.	Polystachya mukandaensis	BR0000021556135	P. muk4
	De Wild.
155.	Polystachya mukandaensis	UGDA.0011605	P. muk5⁕
	De Wild.
156.	Polystachya mukandaensis	UGDA.0011551	P. muk6⁕
	De Wild.
157.	Polystachya odorata	BR0000021556302	P. odo⁕
	Lindl.
158.	Polystachya odorata	BR0000006614607	P. odo2
	Lindl.
159.	Polystachya odorata	BR0000006614539	P. odo3
	Lindl.
160.	Polystachya odorata	BR0000006613969	P. odo4
	Lindl.
161.	Polystachya odorata	BR0000006614423	P. odo5
	Lindl.
162.	Polystachya odorata	BR0000006614515	P. odo6
	Lindl.
163.	Polystachya odorata	BR0000006615208	P. odo7⁕
	Lindl.
164.	Polystachya odorata Lindl. ssp. gabonensis (Summerh.) Stévart	MA-01-00900890	P. ssp. gab
165.	Polystachya odorata Lindl. ssp. gabonensis (Summerh.) Stévart	MA-01-00876998	P. ssp. gab2
166.	Polystachya odorata Lindl. ssp. odorata	13822 (B)	P. odo. ssp. odo
167.	Polystachya odorata Lindl. ssp. odorata	UGDA.0012880	P. odo. ssp. odo2⁕
168.	Polystachya odorata Lindl. ssp. odorata	BR0000006615864	P. odo. ssp. odo3
169.	Polystachya odorata Lindl. ssp. odorata	BR0000021556272	P. odo. ssp. odo4⁕
170.	Polystachya odorata Lindl. ssp. odorata	BR0000021556203	P. odo. ssp. odo5
171.	Polystachya pachychila	BR0000006629328	P. pach
	Summerh.
172.	Polystachya pachychila	BR0000006602635	P. pach2
	Summerh.
173.	Polystachya paniculata	BR0000006613655	P. pan
	(Sw.) Rolfe
174.	Polystachya peruviana	UGDA.0011544	P. per*
	C.Nelson, J.Sutherl. & Fern.Casas
175.	Polystachya piersii	BR0000009151437	P. pie
	P.J.Cribb
176.	Polystachya pobeguinii (Finet) Rolfe	UGDA.0011552	P. pob⁕
177.	Polystachya poikilantha	UGDA.0011540	P. poi
	Kraenzl.
178.	Polystachya poikilantha	BR0000005063307	P. poi2
	Kraenzl.
179.	Polystachya poikilantha Kraenzl. var. poikilantha	BR0000024436120	P. poi. var. poi
180.	Polystachya polychaete	UGDA.0011568	P. pol
	Kraenzl.
181.	Polystachya polychaete	MA-01-00922675	P. pol2
	Kraenzl.
182.	Polystachya polychaete	MA-01-00784977	P. pol3
	Kraenzl.
183.	Polystachya polychaete	BR0000021556548	P. pol4
	Kraenzl.
184.	Polystachya polychaete	BR0000021556623	P. pol5
	Kraenzl.
184.	Polystachya polychaete	BR0000026772646V	P. pol6
	Kraenzl.
185.	Polystachya polychaete	BR0000021556616	P. pol7⁕
	Kraenzl.
186.	Polystachya ramulosa	UGDA.0011538	P. ram
	Lindl.
187.	Polystachya ramulosa	B 10 0027395	P. ram2
	Lindl.
188.	Polystachya ramulosa	B 10 0470871	P. ram3
	Lindl.
189.	Polystachya ramulosa	BR0000021556999	P. ram4
	Lindl.
190.	Polystachya ramulosa	BR0000021557118	P. ram5
	Lindl.
191.	Polystachya ramulosa	BR0000021557002	P. ram6⁕
	Lindl.
192.	Polystachya reflexa Lindl.	Z282 (B)	P. ref
193.	Polystachya reflexa Lindl.	2372, Kohlmeyer (B)	P. ref2⁕
194.	Polystachya retusiloba	BR0000022403667	P. ret
	Summerh.
195.	Polystachya retusiloba	BR0000021556814	P. ret2
	Summerh.
196.	Polystachya rhodoptera	BR0000021557347	P. rho
	Rchb.f.
197.	Polystachya rhodoptera	BR0000021557354	P. rho2
	Rchb.f.
198.	Polystachya rhodoptera	BR0000021557323	P. rho3
	Rchb.f.
199.	Polystachya rhodoptera	BR0000021557422	P. rho4*
	Rchb.f.
200.	Polystachya rhodoptera	UGDA.0011534	P. rho5*
	Rchb.f.
201.	Polystachya ridleyi	BR0000021557439	P. rid
	Rolfe
202.	Polystachya ruwenzoriensis	BR0000021557507	P. ruw
	Rendle
203.	Polystachya seticaulis	BR0000021557538	P. set
	Rendle
204.	Polystachya seticaulis	BR0000021557576	P. set2*
	Rendle
205.	Polystachya simplex	UGDA.0011563	P. sim
	Rendle
206.	Polystachya simplex	BR0000021557651	P. sim2
	Rendle
207.	Polystachya stenophylla	UGDA.0011598	P. ste
	Schltr.
208.	Polystachya stenophylla	UGDA.0011603	P. ste2
	Schltr.
209.	Polystachya stuhlmannii	BR0000013685010	P. stu
	Kraenzl.
210.	Polystachya stuhlmannii	BR0000013685119	P. stu2
	Kraenzl.
211.	Polystachya tenella	BR0000013685966	P. ten
	Summerh.
212.	Polystachya tenella	BR0000006723446	P. ten2
	Summerh.
213.	Polystachya tenella	BR0000013685942	P. ten3
	Summerh.
215.	Polystachya tenuissima	BR0000020227586	P. tenu
	Kraenzl.
216.	Polystachya transvaalensis	BR0000006626792	P. tra
	Schltr.
217.	Polystachya transvaalensis	BR0000009151284	P. tra2
	Schltr.
218.	Polystachya transvaalensis	BR0000006629366	P. tra3
	Schltr.
219.	Polystachya undulata	UGDA.0012874	P. und⁕
	P.J.Cribb & Podz.
220.	Polystachya villosa	BR0000014524684	P. vil
	Rolfe
221.	Polystachya viriginea Summerh. var. viriginea	BR0000006618636	P. vir. var. vir
222.	Polystachya vulcanica	BR0000006622237	P. vul
	Kraenzl.
223.	Polystachya vulcanica	BR0000006720131	P. vul2
	Kraenzl.
224.	Polystachya woosnamii	BR0000006622862	P. woo
	Rendle
225.	Polystachya woosnamii	BR0000006622961	P. woo2*
	Rendle
226.	Polystachya woosnamii	UGDA.0013228	P. woo3*
	Rendle
227.	Polystachya zambesiaca	BR0000006785291	P. zam
	Rolfe
228.	Polystachya zambesiaca	BR0000006623005	P. zam2
	Rolfe
⁕ - sample with only SEM image; no measurements

## Sheet: Supplementary Table 2
Supplementary Table 2. Metric features of the studied taxa (the values indicate, respectively: maximum, minimum, and average value).
No.	Abbr. of species name	Seed length (SL μm)	Seed width (SW μm)	Seed circumference (SC μm)	Seed surface area (μm^2)		Seed volume (μm^3)
1.	P. aco	304.6030	104.3235	710.6560	21117.21		0.3421
		203.7085	70.5890	485.2160	10581.05
		-	-	-	-
		256.5899	83.8464	615.5749	16178.92
2.	P. aco2	307.4505	123.1680	730.4590	23406.17		0.4223
		172.7605	74.3375	405.8165	9933.831
		-	-	-	-
		231.5401	93.3839	565.3436	16293.54
3.	P. ada	280.4000	75.9200	649.0600	15373.80		0.2782
		205.6900	52.1300	479.3300	9215.800
		-	-	-	-
		242.8980	64.5300	569.5947	12811.08
4.	P. ada2	171.2150	65.3030	406.2140	7304.170		0.3612
		123.7920	42.3140	314.9530	4306.392
		-	-	-	-
		148.4081	51.1938	356.6122	5947.869
5.	P. ada5	205.8320	45.6995	468.6330	6203.277		0.2013
		135.3460	24.1265	322.0525	3103.032
		-	-	-	-
		164.3913	31.6093	376.9291	4274.423
6.	P. ada6	297.5195	99.7055	684.4760	20237.61		0.3359
		169.7435	56.0870	397.8365	7553.510
		-	-	-	-
		233.3723	74.8748	555.8234	13867.15
7.	P. ada7	201.8200	49.6940	441.8030	7464.022		0.1930
		118.5115	21.3675	262.8390	2251.626
		-	-	-	-
		158.7295	29.2667	355.8613	3897.017
8.	P. ada10	276.9860	85.0560	616.8210	14566.47		0.2925
		163.3845	47.5955	374.3255	5617.594
		-	-	-	-
		225.0520	62.8809	522.3653	10837.03
9.	P. ada11	259.7960	65.0680	602.5080	10542.21		0.2648
		156.6170	34.9445	369.5425	5083.305
		-	-	-	-
		198.9821	50.3191	466.2009	7797.983
10.	P. ada12	297.8720	112.9590	704.7490	25537.64		0.3608
		207.3620	61.7730	513.7140	13238.57
		-	-	-	-
		255.7274	88.1127	622.8099	18019.14
11.	P. ada13	274.0090	96.4560	627.8040	19076.78		0.3368
		173.7210	55.5580	442.7640	9340.014
		-	-	-	-
		234.2555	75.3540	551.0752	13505.28
12.	P. ada14	298.7310	99.5880	713.7950	20947.61		0.3778
		179.0880	62.7250	476.7130	11648.99
		-	-	-	-
		231.5869	83.5754	554.6778	15233.72
13.	P. aff	362.5835	72.7410	843.0565	17174.48		0.2002
		246.5975	46.2240	597.7450	10423.57
		-	-	-	-
		307.8681	58.8702	722.4138	13729.81
14.	P. aff2	346.2095	85.9805	879.5275	18893.76		0.2578
		260.6555	51.7165	610.3605	11558.69
		-	-	-	-
		280.0574	68.9552	686.4756	15040.26
15.	P. alb. ssp. imb	482.6800	107.4270	1049.903	30056.48		0.2191
		284.4830	55.8935	718.3605	14503.57
		-	-	-	-
		382.5430	80.0624	876.0302	22475.00
16.	P. alb. ssp. imb2	377.5655	99.8040	813.0860	22036.86		0.2816
		202.7555	63.4260	498.8595	11041.54
		-	-	-	-
		294.5772	79.2411	679.7029	17224.71
17.	P. alb. ssp. kra	462.5893	104.1487	1055.096	25873.20		0.1982
		337.3040	60.7787	768.9653	12838.56
		-	-	-	-
		403.4321	76.3758	909.5443	17761.60
18.	P. alb. ssp. kra3	359.4900	87.0700	813.6400	21826.70		0.2362
		204.4300	35.0900	460.9600	6115.200
		-	-	-	-
		304.8925	68.7817	699.9446	16845.70
19.	P. alb. ssp. mus	363.1005	90.0250	841.8785	22223.01		0.2625
		201.8060	50.6115	508.8110	10588.79
		-	-	-	-
		289.8947	72.6901	683.7287	15434.42
20.	P. alb. ssp. mus2	387.3645	85.1930	843.7055	20376.72		0.2311
		227.5125	48.3910	532.9960	10854.27
		-	-	-	-
		298.9681	65.9777	698.3541	14966.61
21.	P. ben	377.5200	80.0100	844.6400	22361.90		0.2258
		166.4700	48.0900	430.7000	9949.300
		-	-	-	-
		308.3372	66.4968	707.3808	16213.08
22.	P. ben2	270.9100	104.0700	645.8200	15535.90		0.2984
		154.0400	39.6000	394.2400	6700.400
		-	-	-	-
		224.8024	64.0636	539.0608	11586.96
23.	P. ben3	383.9300	87.8000	879.7300	19623.00		0.2851
		186.9700	41.8600	451.3200	7478.700
		-	-	-	-
		239.6537	65.2674	566.5063	11959.21
24.	P. ben4	268.9824	76.5768	603.8036	16237.69		0.2598
		167.3908	40.0920	412.7884	7982.045
		-	-	-	-
		235.0567	58.3321	540.0162	12394.19
25.	P. bic	307.7235	111.9780	743.6415	20828.48		0.3405
		207.1395	69.7720	478.8425	11444.09
		-	-	-	-
		259.3192	84.3258	631.8951	16492.72
26.	P. bif	366.7875	92.6215	790.4425	21353.58		0.2386
		201.4310	47.7665	489.8465	7712.152
		-	-	-	-
		273.8511	62.4012	653.2575	13253.58
27.	P. cad	199.6597	53.0927	473.1497	10029.79		0.2400
		104.8167	26.8343	262.3063	3857.926
		-	-	-	-
		152.5942	34.9762	361.4978	6201.639
28.	P. cal	189.9625	73.0765	480.0285	10963.81		0.3679
		139.4835	49.9860	326.3365	5078.460
		-	-	-	-
		166.4421	58.4779	398.8195	7771.994
29.	P. cla	325.8600	109.8000	759.2800	12163.20		0.3260
		164.3600	42.9000	384.6600	4169.100
		-	-	-	-
		214.9591	66.9314	505.1455	6374.427
30.	P. con	272.7900	108.1800	611.9500	15764.60		0.3452
		149.6300	42.4500	378.9700	5705.500
		-	-	-	-
		193.9115	63.9273	475.1600	10256.85
31.	P. con2	226.6200	78.1500	515.4200	11858.20		0.3668
		133.0000	50.2400	350.8400	6355.200
		-	-	-	-
		186.3588	65.2836	448.3892	9454.912
32.	P. con3	186.0050	47.3920	409.8020	5515.920		0.2838
		127.6230	33.3000	306.1590	3410.044
		-	-	-	-
		149.0125	40.3934	350.1850	4774.868
33.	P. con4	186.0420	48.7280	413.8100	4978.574		0.2823
		120.4980	29.4850	297.0180	3599.861
		-	-	-	-
		144.1352	38.8660	338.8476	4407.801
34.	P. con5	256.9315	81.1495	632.8620	15188.47		0.3279
		148.8075	38.2855	408.9085	6314.742
		-	-	-	-
		194.3838	60.8818	467.1699	9582.163
35.	P. con6	224.0300	74.1500	526.1400	10769.60		0.3130
		159.7700	38.6400	377.7700	7132.100
		-	-	-	-
		190.6900	57.0127	450.2093	8773.120
36.	P. con7	227.4000	69.8200	519.4600	11914.80		0.3267
		141.4600	42.3500	390.8700	6381.300
		-	-	-	-
		182.8073	57.0373	436.4733	8615.950
37.	P. con8	225.9600	81.5700	538.4800	12076.60		0.3760
		140.5000	40.9300	353.1300	6413.900
		-	-	-	-
		175.2843	62.9550	435.7983	8950.463
38.	P. con9	212.7900	70.8300	487.5900	10910.00		0.3494
		137.0000	42.5300	353.3600	6009.600
		-	-	-	-
		171.9987	57.3950	411.5233	8237.420
39.	P. con10	313.1000	105.8900	694.8500	20525.60		0.3344
		211.0100	56.0700	528.5600	12130.30
		-	-	-	-
		251.7590	80.3973	596.8813	15618.36
40.	P. con11	263.4400	68.7400	601.9100	12790.80		0.2753
		162.9600	47.5900	391.3400	7465.300
		-	-	-	-
		224.5463	59.0397	525.8433	10166.46
41.	P. con12	231.1700	77.8300	531.9300	12269.70		0.3511
		149.9800	51.6800	386.1000	7609.000
		-	-	-	-
		192.8627	64.6663	458.8190	9657.660
42.	P. con13	255.7800	99.6900	602.2600	18286.90		0.3583
		196.7500	49.5100	474.8600	9804.300
		-	-	-	-
		222.3293	76.0847	539.9813	13883.95
43.	P. con14	251.6400	79.4900	585.2800	14203.70		0.3147
		174.8700	49.9200	428.0800	9994.700
		-	-	-	-
		220.0977	66.1507	517.7547	11852.02
44.	P. con15	233.7300	78.0400	521.6600	10990.40		0.3347
		135.1200	42.4300	356.8800	6653.600
		-	-	-	-
		181.0713	57.8833	434.7133	8384.297
45.	P. con16	184.5750	52.4970	464.0770	8776.420		0.2315
		96.00000	24.0910	256.6550	2848.719
		-	-	-	-
		148.9352	32.9350	360.6307	4460.117
46.	P. con17	242.6800	66.4400	538.8100	11832.30		0.2947
		163.3900	39.9800	425.3300	7974.900
		-	-	-	-
		201.2497	56.6390	475.4223	9502.530
47.	P. con18	279.0800	86.5200	632.3800	15062.80		0.2932
		178.8900	49.3500	455.4800	10124.30
		-	-	-	-
		236.4623	66.2233	550.0073	12506.58
48.	P. con19	253.6800	69.0800	561.2200	10770.40		0.2796
		160.7800	37.5700	405.9200	6605.500
		-	-	-	-
		194.6520	51.9870	467.3360	8582.230
49.	P. con20	284.3500	120.7100	684.9000	23074.80		0.4608
		164.9900	76.6900	469.5300	12952.50
		-	-	-	-
		221.5977	97.5213	571.5713	17768.62
50.	P. con21	268.6300	94.5000	596.3600	17449.60		0.3455
		182.3700	59.3800	454.7000	10195.50
		-	-	-	-
		224.9210	74.2200	538.3990	13439.47
51.	P. con22	300.5500	150.1200	730.3300	27521.60		0.4166
		194.7600	78.0800	541.8400	15295.40
		-	-	-	-
		249.5587	99.2947	632.6307	20547.82
52.	P. con23	232.5000	69.6100	540.8400	11162.60		0.2738
		153.0600	33.7300	405.0500	6435.000
		-	-	-	-
		199.2737	52.1053	472.9000	9460.743
53.	P. con24	264.2200	91.3000	627.3100	18614.10		0.3373
		177.6000	49.4600	475.5800	8862.900
		-	-	-	-
		219.7113	70.7917	544.3297	13588.40
54.	P. con25	238.7800	44.4700	516.8400	7712.900		0.2156
		120.8600	22.3600	299.1700	3327.500
		-	-	-	-
		146.6050	30.1907	347.6100	4360.333
55.	P. con26	258.2100	78.0300	575.7100	13428.30		0.2973
		183.2600	55.7600	441.8900	9345.700
		-	-	-	-
		224.9363	63.8750	521.7080	10877.18
56.	P. con27	236.7500	87.6400	548.5300	13202.30		0.3236
		167.4900	49.5800	425.8300	7979.000
		-	-	-	-
		202.7953	62.6863	483.8557	10535.95
57.	P. con28	317.9400	122.5700	768.5800	27164.60		0.4093
		194.4100	81.9500	509.8300	15883.80
		-	-	-	-
		253.4447	99.0867	632.8227	20739.77
58.	P. con29	235.1325	76.8565	590.8275	11365.12		0.3818
		136.0105	52.1785	396.1960	7380.771
		-	-	-	-
		174.6748	63.6957	472.2588	9017.872
59.	P. con30	226.3845	70.0765	564.9070	9982.110		0.3678
		140.2595	50.0275	387.6300	6776.371
		-	-	-	-
		174.5621	61.3239	453.3351	8081.441
60.	P. con31	260.8630	92.3400	734.2895	16900.29		0.3543
		141.8055	50.7635	392.0890	6772.459
		-	-	-	-
		192.5617	65.1650	521.9138	9938.763
61.	P. con32	280.6025	78.7265	678.1270	14697.91		0.2992
		173.2080	46.9825	467.1470	9225.520
		-	-	-	-
		226.4401	64.7074	591.6899	11557.88
62.	P. con33	237.9515	76.6200	626.9890	12067.14		0.3413
		130.1655	50.8200	388.9215	6804.975
		-	-	-	-
		190.5023	62.0957	505.6197	9095.167
63.	P. con34	203.0130	82.9100	598.8750	10875.36		0.3454
		145.2025	46.9105	391.2075	7103.181
		-	-	-	-
		176.4792	58.2216	489.7934	8352.773
64.	P. con41	199.4308	65.5920	593.2900	12409.19		0.3249
		157.7444	42.3016	424.4872	7638.377
		-	-	-	-
		178.3113	55.3245	511.9974	9949.109
65.	P. con42	241.7345	76.3120	578.7585	11389.00		0.3570
		140.8040	42.8215	356.0300	5883.642
		-	-	-	-
		181.7657	61.9843	465.4238	8624.237
66.	P. con43	183.6700	63.0500	419.5100	7813.600		0.3409
		126.4100	36.4800	304.4700	5301.900
		-	-	-	-
		163.0485	53.0870	383.6895	6719.350
67.	P. con44	201.5400	62.0400	468.8100	8615.100		0.3008
		129.2500	41.4800	317.4200	4683.900
		-	-	-	-
		167.0129	47.9810	395.1595	6222.338
68.	P. con45	180.3310	69.6950	449.4000	10164.97		0.3320
		108.9690	35.3450	287.6680	4722.202
		-	-	-	-
		154.6766	49.0403	371.2280	6050.247
69.	P. cor	258.0240	100.8890	585.1195	17219.68		0.3668
		167.8455	56.3030	428.7750	9217.452
		-	-	-	-
		212.2771	74.3693	513.9737	12175.64
70.	P. cul	334.7400	98.8800	771.1000	19749.40		0.2933
		158.1100	50.3500	455.3600	10126.30
		-	-	-	-
		265.5552	74.3808	634.1368	14458.84
71.	P. cul2	525.7580	103.8920	1187.243	44993.65		0.2239
		287.3280	59.6820	769.7220	23561.20
		-	-	-	-
		415.6374	88.8932	1002.696	32038.52
72.	P. cul3	408.6210	114.3260	1010.471	32467.35		0.2590
		280.3620	55.0035	734.7335	15186.56
		-	-	-	-
		339.4743	83.9721	839.3372	22174.01
73.	P. cul4	327.0365	93.8890	826.9455	20179.58		0.2914
		276.0075	72.8700	697.9935	18387.46
		-	-	-	-
		300.2553	83.5588	753.1722	19003.70
74.	P. cul5	439.5205	155.2175	983.8655	32142.94		0.3582
		216.6815	74.6575	622.6740	17228.69
		-	-	-	-
		300.4030	102.7725	747.0861	23463.55
75.	P. cul6	433.2315	102.9990	964.7850	24196.99		0.2383
		238.4070	57.9190	645.9650	13131.87
		-	-	-	-
		341.7137	77.7615	790.0638	18586.68
76.	P. cul7	379.7115	101.9440	831.1520	22484.88		0.2678
		220.9800	60.8285	625.2110	15208.63
		-	-	-	-
		311.8589	79.7772	733.5780	18744.45
77.	P. cul8	406.9315	105.8805	877.7185	23855.65		0.2755
		248.3195	62.1625	583.5530	12983.08
		-	-	-	-
		315.7103	83.0773	731.4744	18910.33
78.	P. cul9	403.7735	90.6250	907.8605	23552.75		0.2236
		236.2760	44.7215	638.1250	11689.42
		-	-	-	-
		319.8224	68.3017	741.3511	15848.07
79.	P. cul10	474.0875	93.9215	1307.256	30299.72		0.1806
		324.2005	48.3380	924.2850	18381.79
		-	-	-	-
		405.7142	69.9994	1129.406	22594.72
80.	P. cul11	332.5875	118.9670	1028.752	21652.77		0.3500
		216.3860	71.2075	663.5625	12257.83
		-	-	-	-
		268.2748	89.6687	808.7873	17460.40
81.	P. cul12	307.1510	89.3910	687.6170	15882.48		0.3290
		128.4880	34.1230	334.1360	4843.600
		-	-	-	-
		219.1133	68.8527	543.3326	12060.94
82.	P. den	541.3165	131.8630	1278.233	53649.57		0.2874
		314.1710	86.5275	732.4055	22572.32
		-	-	-	-
		381.3332	104.6636	890.6939	31187.51
83.	P. den2	532.6080	235.3850	1242.136	83279.58		0.4098
		308.8310	129.3070	912.9930	46923.68
		-	-	-	-
		432.1493	169.1514	1083.615	61572.50
84.	P. den3	623.0610	204.4260	1399.977	87307.12		0.2981
		401.9080	111.5750	1043.617	39587.51
		-	-	-	-
		509.5881	145.0993	1238.200	60219.96
85.	P. den4	589.4830	193.6930	1311.318	55012.96		0.2766
		227.3850	77.0470	755.6500	24495.81
		-	-	-	-
		413.1009	109.1370	991.0748	34250.79
86.	P. den5	500.1660	195.4460	1214.836	62832.36		0.3645
		324.0410	119.5600	813.4490	34699.31
		-	-	-	-
		421.5720	146.7586	1026.780	49466.81
87.	P. den6	514.1300	181.0800	1119.880	58212.30		0.2901
		262.4500	52.0500	623.6500	16781.40
		-	-	-	-
		369.9138	102.5116	851.6543	28728.44
88.	P. dew	291.4285	111.4165	720.6155	23561.53		0.4236
		185.0890	71.9235	488.8070	13314.18
		-	-	-	-
		233.2694	94.3806	577.0008	16968.27
89.	P. dog	766.1675	191.9845	1652.048	87097.44		0.2562
		497.4505	106.0460	1149.317	41435.52
		-	-	-	-
		609.3894	149.0896	1404.634	66617.23
90.	P. ele	138.399	55.4780	318.2760	5391.808		0.4169
		98.957	28.1530	234.5620	2239.445
		-	-	-	-
		116.0344	46.1996	282.8402	4325.448
91.	P. ele2	188.057	72.9750	444.6130	10404.20		0.3655
		133.369	37.7060	320.2450	4802.484
		-	-	-	-
		159.3622	55.6351	381.8502	6937.799
92.	P. fol	207.0180	73.9200	514.9070	11137.90		0.3460
		126.4040	39.5390	340.2990	5585.759
		-	-	-	-
		164.7670	54.4490	420.5455	7940.559
93.	P. fol2	190.7290	78.8600	483.3570	9182.155		0.4156
		123.2780	45.3640	337.1630	5905.684
		-	-	-	-
		149.7056	59.4188	390.5054	7906.359
94.	P. fol3	268.1000	68.6780	703.4460	14697.77		0.2513
		148.3890	32.1610	352.7910	4482.970
		-	-	-	-
		212.2190	50.9266	502.3049	9178.250
95.	P. fol4	241.6130	57.7330	555.4900	9773.083		0.2062
		128.8700	21.6030	296.5720	3308.236
		-	-	-	-
		163.1076	32.1262	379.7727	4512.476
96.	P. fol5	177.6700	62.2000	426.5400	7181.500		0.3189
		124.2700	31.3600	304.5700	3959.800
		-	-	-	-
		153.0532	46.6143	366.5121	5657.232
97.	P. fol9	215.2900	77.4200	491.1600	8272.200		0.3510
		134.4900	40.6300	333.2700	5487.600
		-	-	-	-
		164.7716	55.2406	400.1728	6615.194
98.	P. fol10	201.3400	51.9600	460.5200	7854.700		0.2370
		111.0700	23.1100	308.6300	3062.700
		-	-	-	-
		159.8646	36.1800	383.9718	4884.761
99.	P. fus	285.8650	78.6260	689.8045	15079.56		0.2900
		186.8785	49.1250	465.9175	9403.709
		-	-	-	-
		243.2174	67.3641	582.9251	12484.99
100.	P. gal	282.9840	97.6760	786.6210	20247.72		0.3428
		167.2050	46.6080	457.8520	8351.665
		-	-	-	-
		225.4124	73.8067	585.3581	13073.79
101.	P. gal2	321.8705	90.5070	732.6760	19698.50		0.2793
		205.5580	58.5465	489.1530	10334.85
		-	-	-	-
		264.4865	70.5616	636.4400	14131.68
102.	P. gal3	425.4120	93.5350	940.3220	28082.74		0.2196
		274.7000	54.5780	723.6840	17169.98
		-	-	-	-
		349.2335	73.2581	847.1601	22090.94
103.	P. gal4	453.3330	94.4110	1027.671	30242.27		0.2328
		223.5130	53.5100	645.0730	17931.33
		-	-	-	-
		342.2275	76.0910	856.9184	22416.14
104.	P. gol	256.0220	81.4750	575.4120	15368.24		0.3560
		176.6240	60.2540	439.6330	9349.556
		-	-	-	-
		206.3916	70.1752	502.0430	11865.96
105.	P. gol2	259.4370	99.2720	596.9810	16127.23		0.4036
		165.4230	56.4000	407.1490	8922.032
		-	-	-	-
		202.0537	77.8837	499.9404	12653.58
106.	P. gol3	215.5650	114.1850	529.3580	15381.25		0.4156
		124.8580	45.6180	325.0980	5970.672
		-	-	-	-
		169.9817	67.4719	428.0938	9376.378
107.	P. gra	340.3825	75.1910	721.5260	16350.59		0.2108
		213.2245	38.2680	539.2190	10379.80
		-	-	-	-
		278.8757	56.1394	647.1891	13224.87
108.	P. has	264.9540	95.3265	608.5350	16544.40		0.3464
		186.0630	57.2455	474.3030	10941.72
		-	-	-	-
		226.3180	74.8679	538.0595	13170.63
109.	P. has2	278.9840	104.8320	667.3580	22275.40		0.4091
		189.3190	79.7280	515.1430	13318.40
		-	-	-	-
		236.4842	92.3993	588.9302	17779.30
110.	P. ker	337.9730	110.7895	827.6575	25714.37		0.3526
		209.6935	79.2935	550.2665	17048.29
		-	-	-	-
		274.0127	92.2748	661.9304	20422.18
111.	P. ker2	316.0620	111.8725	768.5045	26600.39		0.3340
		192.4795	54.1815	469.8970	10283.15
		-	-	-	-
		261.0957	83.2873	631.5683	17670.30
112.	P. lax	224.1500	63.9910	555.3900	8505.280		0.2221
		110.2240	28.8260	262.0220	2996.375
		-	-	-	-
		169.8516	36.0335	397.9020	4856.374
113.	P. lax2	269.3380	61.7940	587.1000	9228.901		0.2808
		114.9850	37.8750	296.1310	4116.950
		-	-	-	-
		188.4250	50.5285	446.3067	7102.175
114.	P. lax3	329.2775	58.5280	763.1225	15682.16		0.1855
		222.8370	33.0525	543.6280	8342.479
		-	-	-	-
		275.2767	48.7733	648.6170	11883.75
115.	P. lax4	400.9710	88.1580	885.8570	19327.29		0.2301
		216.9385	48.3265	485.5560	8865.595
		-	-	-	-
		309.6109	68.0524	717.4048	15079.11
116.	P. lax5	331.0135	83.9830	764.9260	16572.25		0.2376
		231.5690	46.4595	529.1480	8151.788
		-	-	-	-
		277.1860	62.9040	646.9063	12723.26
117.	P. mac	455.5980	153.4910	1225.293	41555.39		0.3232
		330.4410	76.7020	963.9240	29685.03
		-	-	-	-
		386.2274	119.2396	1064.759	35429.49
118.	P. mel	557.8125	174.0635	1231.146	45402.71		0.2684
		338.6715	82.3460	940.0345	32303.26
		-	-	-	-
		435.5331	111.6645	1065.250	37773.13
119.	P. mic	434.6500	124.5100	998.0500	39734.00		0.2795
		218.5100	45.8000	525.9100	9975.300
		-	-	-	-
		347.7058	92.8100	833.8371	26883.03
120.	P. mil. var. ang	545.7375	146.2595	1200.766	45406.90		0.2623
		317.0380	67.3845	818.3455	26147.07
		-	-	-	-
		419.3108	105.0549	998.3255	34242.52
121.	P. mil. var. mil	457.5495	96.9965	1022.486	30505.50		0.1896
		252.9310	46.9295	623.5115	13542.12
		-	-	-	-
		369.1328	66.8445	842.8836	20264.98
122.	P. mod	237.3000	87.1500	549.6900	11877.60		0.3535
		148.6400	43.4300	356.8200	5429.200
		-	-	-	-
		183.5567	61.9721	442.6738	8922.475
123.	P. mod2	267.9700	73.5620	588.9980	12230.82		0.3107
		152.6250	47.2290	404.8100	7026.166
		-	-	-	-
		203.3638	60.3548	489.5842	9834.954
124.	P. mod3	222.8620	78.2280	514.1780	11123.94		0.3682
		137.4080	49.4780	348.1470	7026.664
		-	-	-	-
		179.3738	63.0804	431.2460	8921.587
125.	P. mod4	347.8330	82.6480	765.3710	15189.51		0.2225
		228.0090	46.5910	528.0700	8206.124
		-	-	-	-
		279.6946	59.4464	638.1393	11730.84
126.	P. mod5	241.6890	103.1720	611.1150	16951.20		0.4263
		164.5090	60.6490	413.7650	10319.60
		-	-	-	-
		200.5381	81.6580	499.8274	13122.69
127.	P. muk	195.6000	64.1600	447.5100	9068.800		0.3152
		123.2000	37.6800	311.0900	4691.900
		-	-	-	-
		161.0952	48.4984	377.0324	6391.068
128.	P. muk2	210.3200	60.3300	474.3700	8800.900		0.3410
		107.0700	40.4700	265.4300	4111.400
		-	-	-	-
		163.0523	53.1023	386.3837	6990.623
129.	P. muk3	310.0380	81.6250	709.9860	16889.42		0.2907
		186.4540	48.5490	484.4440	9859.772
		-	-	-	-
		234.9795	65.2365	562.0468	12323.64
130.	P. muk4	243.7700	84.9930	556.7080	14379.26		0.3305
		154.6590	50.0220	404.6090	7587.781
		-	-	-	-
		199.8340	63.0752	475.3634	9839.340
131.	P. odo2	293.3255	96.5375	749.0535	18042.34		0.3212
		187.2010	51.7790	509.6255	9314.961
		-	-	-	-
		232.8497	71.4275	595.5105	13461.61
132.	P. odo3	251.8915	74.0815	696.2505	11616.51		0.2595
		172.2590	42.0280	464.2455	6969.050
		-	-	-	-
		216.6466	53.6883	587.7675	9606.466
133.	P. odo4	245.4605	68.1040	633.4355	11392.24		0.2843
		130.8730	43.9130	469.1380	6637.429
		-	-	-	-
		198.7199	53.9678	539.0119	8922.079
134.	P. odo5	351.5665	87.1050	828.2895	19256.20		0.2741
		187.2635	50.1135	532.6750	8975.812
		-	-	-	-
		244.5157	64.0083	675.3921	12603.76
135.	P. odo6	295.2045	93.1420	711.1445	15945.65		0.3385
		179.4300	53.9740	522.2865	9186.865
		-	-	-	-
		223.4137	72.2252	594.0122	12491.59
136.	P. odo. ssp. odo	243.3500	70.3810	595.3190	14002.63		0.3170
		143.3660	32.7890	385.8930	4979.399
		-	-	-	-
		187.0390	56.6374	456.6995	8576.100
137.	P. odo. ssp. odo3	291.5800	70.7215	730.5495	14289.94		0.3022
		160.2665	47.8125	445.3375	7794.707
		-	-	-	-
		203.3915	58.7060	554.3629	9811.160
138.	P. odo. ssp. odo5	237.8655	87.4775	594.2905	15646.35		0.3778
		162.4350	54.4360	441.4140	8116.144
		-	-	-	-
		191.1806	68.9886	486.0885	10629.70
139.	P. pach	436.3295	98.3130	956.3305	26116.23		0.2005
		224.5210	44.5705	502.0525	8542.209
		-	-	-	-
		356.9623	68.3492	799.1524	18928.44
140.	P. pach2	421.2165	81.0630	925.8500	26367.23		0.1983
		158.6980	32.2470	413.5835	5383.844
		-	-	-	-
		281.9898	53.4206	656.2382	13872.01
141.	P. pan	285.7500	93.7825	647.8195	15862.37		0.3394
		178.5410	56.5440	453.6985	8940.514
		-	-	-	-
		226.5499	73.4331	545.2916	12924.40
142.	P. pie	719.2175	175.1765	1614.648	84487.11		0.2527
		379.8065	89.2865	964.3935	36456.86
		-	-	-	-
		536.9769	129.5875	1250.445	52800.66
143.	P. poi	192.8800	70.7100	464.9800	9078.200		0.3805
		112.5600	39.4400	310.5600	5235.100
		-	-	-	-
		153.9100	55.9318	389.8377	6928.041
144.	P. poi2	221.9245	57.2690	508.7135	7912.476		0.2113
		161.5615	28.4190	365.6130	3728.389
		-	-	-	-
		185.3405	37.4110	430.1841	5433.728
145.	P. poi. var. poi	196.3365	71.8130	462.9255	9049.731		0.3684
		133.2295	40.6760	336.2785	4864.218
		-	-	-	-
		160.9789	56.6374	394.6690	7000.055
146.	P. pol	212.8700	74.2800	537.2700	9663.200		0.3461
		133.0800	46.9700	352.3100	5417.500
		-	-	-	-
		175.3355	57.9645	444.4960	8309.150
147.	P. pol2	165.6370	87.9880	416.0480	7988.030		0.4981
		96.21700	34.7510	236.9390	2919.432
		-	-	-	-
		128.1776	60.9755	342.0961	6172.264
148.	P. pol3	187.7850	57.3220	429.6640	7710.315		0.3267
		100.8290	34.7510	234.8910	2766.878
		-	-	-	-
		152.9693	47.7329	369.3759	5897.619
149.	P. pol4	216.8070	69.8110	507.6320	11676.19		0.3235
		167.1890	43.7490	387.1770	6444.044
		-	-	-	-
		190.5515	58.8811	459.2044	9172.472
150.	P. pol5	236.7570	91.8150	578.0170	15456.04		0.3328
		152.8200	43.8410	410.0780	6808.013
		-	-	-	-
		195.5904	62.1672	478.5062	10104.85
151.	P. pol6	215.4490	94.9180	545.5840	13652.79		0.4370
		149.9410	61.6920	394.7840	8553.286
		-	-	-	-
		181.7551	75.8548	457.6556	11020.02
152.	P. ram	206.0500	58.7200	512.0700	9129.900		0.2376
		128.1400	18.5300	323.9200	2994.900
		-	-	-	-
		163.2552	37.0556	394.8736	5341.128
153.	P. ram2	198.3040	61.9060	521.0350	9100.722		0.2705
		91.68500	24.1090	237.5590	2137.245
		-	-	-	-
		155.5261	40.1875	399.0977	5366.003
154.	P. ram3	163.9420	44.8360	402.8740	5035.011		0.2546
		110.7490	25.2940	276.7470	2628.650
		-	-	-	-
		140.0833	34.0690	337.6207	4109.684
155.	P. ram4	222.4630	72.3690	578.7770	13637.23		0.2808
		128.0180	20.7530	345.7300	3872.001
		-	-	-	-
		177.0070	47.4671	431.0376	7291.051
156.	P. ram5	283.5170	76.7630	639.4620	16739.81		0.2603
		199.7780	48.6230	477.6090	9782.171
		-	-	-	-
		246.1109	61.1884	576.3531	12721.08
157.	P. ref	141.7950	40.0070	318.9920	4211.191		0.2875
		93.22100	22.5420	220.3910	2329.477
		-	-	-	-
		115.2921	31.6565	275.2451	3097.054
158.	P. ret	228.5990	98.0190	688.2840	16846.87		0.4115
		141.7460	47.3060	409.8720	7874.622
		-	-	-	-
		185.8700	73.0570	486.5937	11576.40
159.	P. ret2	226.9870	67.2730	524.9250	12338.69		0.3094
		157.7960	41.7000	382.8690	5715.759
		-	-	-	-
		190.1966	56.1989	454.7418	9041.807
160.	P. rho	360.5860	105.8200	891.1380	28208.78		0.2778
		185.0610	45.4570	546.0300	10356.17
		-	-	-	-
		288.8036	76.6418	716.6892	17731.62
161.	P. rho2	283.5710	84.4550	658.5880	15769.04		0.2784
		169.9040	41.6770	446.6920	7762.480
		-	-	-	-
		220.7862	58.7052	542.1763	10767.86
162.	P. rho3	381.8690	101.8960	875.4640	21608.47		0.2785
		210.4280	56.1420	517.4940	8781.213
		-	-	-	-
		286.4010	76.1939	688.3324	16753.66
163.	P. rid	217.6085	89.9735	495.7545	13402.27		0.4387
		157.1835	51.2525	381.7830	7982.666
		-	-	-	-
		175.9617	73.7302	430.7059	10172.11
164.	P. ruw	235.6172	59.8084	656.3395	12005.80		0.2493
		163.9576	36.0748	507.9870	6804.930
		-	-	-	-
		197.6337	47.0646	583.3674	8939.580
165.	P. set	189.4900	103.6800	522.0000	16204.70		0.4967
		130.1600	56.6700	355.6200	7236.100
		-	-	-	-
		159.0544	75.4552	414.7652	10028.54
166.	P. sim	265.9000	69.6000	638.7100	13556.80		0.2788
		119.3900	28.1900	290.0300	3277.900
		-	-	-	-
		207.6400	55.2855	505.9010	9448.625
167.	P. sim2	258.5868	83.9616	622.5720	19269.48		0.3539
		153.4684	52.7936	378.6204	9732.759
		-	-	-	-
		199.3520	67.3761	505.6187	13326.66
168.	P. ssp. gab	511.2570	121.2720	1137.180	37620.16		0.2577
		295.9610	69.6520	737.9930	19353.83
		-	-	-	-
		397.9541	97.9382	936.4226	29151.66
169.	P. ssp. gab2	384.9910	138.6400	870.9590	31660.72		0.2916
		218.9810	53.9890	491.9980	9560.708
		-	-	-	-
		303.5513	84.5394	713.4437	20495.46
170.	P. ste	201.4000	46.0800	447.3600	5952.600		0.2347
		135.2100	26.0400	302.8900	3531.000
		-	-	-	-
		164.9755	36.9830	380.8410	5144.330
171.	P. ste2	224.2300	75.7900	502.4000	9655.000		0.3338
		136.3700	39.6800	330.6400	4871.300
		-	-	-	-
		165.3805	52.7295	404.7015	7357.930
172.	P. stu	200.8085	65.7535	475.3955	9694.189		0.3367
		122.7810	40.4575	290.4530	4273.744
		-	-	-	-
		163.9190	52.7209	393.1010	6801.135
173.	P. stu2	209.5590	91.0745	496.5630	11884.52		0.3698
		151.5695	46.7510	378.0485	6506.313
		-	-	-	-
		178.9884	63.2116	428.4999	8805.261
174.	P. ten	393.8840	105.9030	913.0520	26902.87		0.2511
		246.0020	50.1480	572.2730	14287.01
		-	-	-	-
		321.4385	77.0932	763.8781	19726.56
175.	P. ten2	395.7460	104.0490	948.3410	31505.43		0.2531
		240.4940	59.5390	561.8770	13177.27
		-	-	-	-
		327.6998	79.2316	775.2433	20797.86
176.	P. ten3	390.8980	75.0690	882.6710	19197.65		0.1948
		237.3590	44.0560	618.9070	12343.02
		-	-	-	-
		309.1490	57.5106	754.9256	14972.59
177.	P. tenu	324.7090	101.9710	749.9720	20177.44		0.3108
		208.1850	53.7850	524.7710	12404.06
		-	-	-	-
		258.5610	76.7522	623.2844	15679.33
178.	P. tra	307.9133	89.4400	714.0480	20418.17		0.2591
		185.3707	42.9610	475.9290	11204.51
		-	-	-	-
		245.0456	60.6325	626.0758	16672.59
179.	P. tra2	314.4710	85.8507	972.2067	26123.34		0.3368
		153.8383	47.5163	412.1127	12180.05
		-	-	-	-
		214.3147	68.9510	568.8399	17082.03
180.	P. tra3	312.4923	65.7187	749.7143	15904.77		0.2311
		150.6683	40.9400	427.5943	9903.473
		-	-	-	-
		225.9535	49.8662	573.4284	13080.84
181.	P. vil	267.5196	86.5244	644.1316	19667.31		0.3331
		187.2056	52.9500	474.7128	12145.95
		-	-	-	-
		225.5985	71.7753	547.3271	15612.82
182.	P. vir. var. vir	351.7280	111.8212	775.5296	31470.59		0.3005
		230.6832	37.1376	521.4636	9641.079
		-	-	-	-
		288.4218	82.7822	688.6604	24049.25
183.	P. vul	213.1080	73.7950	496.0335	11032.69		0.3609
		141.7560	47.1905	373.5155	6320.213
		-	-	-	-
		174.4028	60.1225	428.5641	8630.537
184.	P. vul2	199.1830	52.9360	472.0925	7883.379		0.2881
		107.6195	24.9375	270.5595	3900.446
		-	-	-	-
		153.7658	42.3135	368.0883	5515.914
185.	P. woo	390.0880	149.1300	950.4120	38381.00		0.3612
		253.6390	81.8190	689.9580	20441.84
		-	-	-	-
		321.7664	111.0144	798.4490	29252.93
186.	P. zam	265.8793	84.4720	608.8260	9695.619		0.3363
		198.1447	52.2967	486.3813	7904.684
		-	-	-	-
		217.9640	70.0185	521.9304	8419.508
187.	P. zam2	225.4616	72.7024	521.8896	14846.60		0.3080
		154.5024	37.3196	396.5016	7025.565
		-	-	-	-
		192.3218	56.5675	460.0986	10935.56

## Sheet: Supplementary Table 3
Supplementary Table 3. Characteristics of the qualitative features of the tested species
Number	Abbreviation	Seed length	Seed shape	Seed tip shape	Number of cells tested	Cell shape tests	Shape end of cells tests	Anticlinal wall type	Visibility of the periclinary wall	Periclinary wall type
1.	P.aco	small	ellipsoid	cuneate	many	elongated, irregular	rounded	straight	yes	smooth
2.	P.aco2	small	ellipsoid-ovoid	cuneate-rounded	many	elongated, irregular	rounded	straight	yes	smooth
3.	P.ada	small	ellipsoid	rounded	many	elongated, regular	rounded	straight	no	absent
4.	P.ada2	small	ellipsoid-ovoid	cuneate	many	elongated, regular	rounded	straight	no	absent
5.	P.ada3	-	ellipsoid	cuneate	many	elongated, regular	rounded	straight	no	absent
6.	P.ada4	-	ellipsoid-ovoid	cuneate	few	elongated, regular	rounded	straight	no	absent
7.	P.ada5	very small	ellipsoid-ovoid	cuneate	few	elongated, regular	rounded	straight	yes	smooth
8.	P.ada6	small	ellipsoid-ovoid	cuneate	many	elongated, regular	rounded	straight	yes	smooth
9.	P.ada7	very small	fusiform	cuneate	many	elongated, regular	rounded	straight	yes	smooth
10.	P.ada8	-	ellipsoid	cuneate	few	elongated, regular	rounded	straight	yes	smooth
11.	P.ada9	-	ellipsoid	cuneate	few	elongated, regular	rounded	straight	no	absent
12.	P.ada10	small	ellipsoid-ovoid	rounded	many	elongated, regular	rounded	straight	yes	smooth
13.	P. ada11	very small	ellipsoid	rectangular	few	elongated, regular	rounded	straight	no	absent
14.	P.ada12	small	ellipsoid-ovoid	cuneate	many	elongated, regular	rounded	straight	no	absent
15.	P.ada13	small	ellipsoid	rectangular	many	elongated, regular	rounded	straight	no	absent
16.	P.ada14	small	ellipsoid	cuneate	few	elongated, regular	rounded	straight	no	absent
17.	P.ada15	-	fusiform	rounded	few	elongated, irregular	rounded	straight	yes	smooth
18.	P.ada16	-	ellipsoid	cuneate	many	elongated, regular	rounded	straight	no	absent
19.	P.aff	medium	fusiform-ellipsoid	cuneate	few	elongated, irregular	rounded	straight	yes	smooth
20.	P.aff2	small	ellipsoid	rounded	few	elongated, irregular	rectangular-rounded	straight	yes	smooth
21.	P. alb. ssp. imb	medium	fusiform	cuneate	few	elongated, regular	rounded	straight	no	absent
22.	P.alb. ssp. imb2	small	ellipsoid-ovoid	cuneate	few	elongated, irregular	rounded	straight	no	absent
23.	P.alb. ssp. kra	large	-	-	-	-	-	-	-	-
24.	P.alb. ssp. kra2	-	ellipsoid	cuneate	few	elongated, regular	rounded	straight	no	absent
25.	P.alb. ssp. kra3	medium	-	-	-	-	-	-	-	-
26.	P.alb.ssp. mus	small	ellipsoid	cuneate	many	elongated, regular	rounded	straight	no	absent
27.	P.alb. ssp. mus2	small	ellipsoid	cuneate	few	elongated, regular	rounded	straight	no	absent
28.	P.alb. ssp. pol	-	ellipsoid	cuneate	few	elongated, regular	rounded	straight	yes	smooth
29.	P. ben	medium	-	-	-	-	-	-	-	-
30.	P. ben2	small	ellipsoid	cuneate	few	elongated, regular	rounded	straight	yes	smooth
31.	P. ben3	small	-	-	-	-	-	-	-	-
32.	P.ben4	small	ellipsoid-ovoid	cuneate	many	elongated, regular	rounded	straight	yes	smooth
33.	P.bic	small	-	-	-	-	-	-	-	-
34.	P.bif	small	fusiform	cuneate	few	elongated, regular	rounded	straight	no	absent
35.	P.cad	very small	ellipsoid	cuneate	few	elongated, regular	rounded	straight	yes	smooth
36.	P.cal	very small	ellipsoid	rounded	many	elongated, regular	rounded	straight	yes	smooth
37.	P. cla	small	ellipsoid-ovoid	cuneate-rounded	few	elongated, regular	rounded	straight	yes	smooth
38.	P.con	very small	-	-	-	-	-	-	-	-
39.	P.con2	very small	-	-	-	-	-	-	-	-
40.	P.con3	very small	ellipsoid	cuneate	few	elongated, regular	rounded	straight	no	absent
41.	P.con4	very small	ellipsoid	rectangular	few	elongated, regular	rounded	straight	yes	smooth
42.	P.con5	very small	-	-	-	-	-	-	-	-
43.	P.con6	very small	ellipsoid	cuneate	few	elongated, regular	rounded	straight	yes	smooth
44.	P.con7	very small	ellipsoid	rounded	many	elongated, regular	rounded	straight	yes	smooth
45.	P.con8	very small	-	-	-	-	-	-	-	-
46.	P.con9	very small	ellipsoid-ovoid	rounded	many	elongated, regular	rounded	straight	no	absent
47.	P.con10	small	ellipsoid-ovoid	cuneate	many	elongated, regular	rounded	straight	no	absent
48.	P.con11	small	ellipsoid	cuneate	few	elongated, regular	rounded	straight	no	absent
49.	P.con12	very small	-	-	-	-	-	-	-	-
50.	P.con13	small	ellipsoid	cuneate	few	elongated, regular	rounded	straight	no	absent
51.	P.con14	small	ellipsoid	rounded	few	elongated, regular	rounded	straight	no	absent
52.	P.con15	very small	fusiform	cuneate	few	elongated, regular	rounded	straight	yes	smooth
53.	P.con16	very small	-	-	-	-	-	-	-	-
54.	P.con17	small	ellipsoid	cuneate	few	elongated, regular	rounded	straight	yes	smooth
55.	P.con18	small	ellipsoid	cuneate	few	elongated, regular	rounded	straight	no	absent
56.	P.con19	very small	ellipsoid	cuneate	few	elongated, regular	rounded	straight	no	absent
57.	P.con20	small	-	-	-	-	-	-	-	-
58.	P.con21	small	-	-	-	-	-	-	-	-
59.	P.con22	small	-	-	-	-	-	-	-	-
60.	P.con23	very small	ovoid	rounded	many	elongated, irregular	rounded	straight	yes	smooth
61.	P.con24	small	-	-	-	-	-	-	-	-
62.	P.con25	very small	ellipsoid-ovoid	cuneate	many	elongated, regular	rounded	straight	yes	smooth
63.	P.con26	small	-	-	-	-	-	-	-	-
64.	P.con27	small	-	-	-	-	-	-	-	-
65.	P.con28	small	-	-	-	-	-	-	-	-
66.	P.con29	very small	ellipsoid	cuneate	many	elongated, regular	rounded	straight	no	absent
67.	P.con30	very small	ellipsoid-ovoid	cuneate	many	elongated, regular	rounded	straight	no	absent
68.	P.con31	very small	-	-	-	-	-	-	-	-
69.	P.con32	small	ellipsoid	cuneate	many	elongated, irregular	rounded	straight	yes	smooth
70.	P.con33	very small	ovoid	rounded	many	elongated, regular	rounded	straight	no	absent
71.	P.con34	very small	ellipsoid-ovoid	cuneate	many	elongated, regular	rounded	straight	yes	smooth
72.	P.con35	-	ellipsoid-ovoid	rounded	few	elongated, irregular	rounded	straight	yes	smooth
73.	P.con36	-	ellipsoid	cuneate	many	elongated, irregular	rounded	straight	no	absent
74.	P.con37	-	ovoid	rounded	many	elongated, regular	rounded	straight	yes	smooth
75.	P.con38	-	ellipsoid	rounded	few	elongated, regular	rounded	straight	yes	smooth
76.	P.con39	-	ellipsoid	rounded	few	elongated, irregular	rounded	straight	yes	smooth
77.	P.con40	-	ovoid	rounded	many	elongated, irregular	rounded	straight	no	absent
78.	P.con41	very small	ellipsoid	cuneate	few	elongated, irregular	rounded	straight	no	absent
79.	P.con42	very small	ellipsoid	cuneate-rounded	few	elongated, irregular	rounded	straight	yes	smooth
80.	P.con43	very small	-	-	-	-	-	-	-	-
81.	P.con44	very small	ellipsoid	cuneate	few	elongated, irregular	rounded	straight	no	absent
82.	P.con45	very small	ovoid	cuneate	many	elongated, irregular	rounded	straight	no	absent
83.	P.cor	small	-	-	-	-	-	-	-	-
84.	P.cul	small	-	-	-	-	-	-	-	-
85.	P.cul2	large	-	-	-	-	-	-	-	-
86.	P.cul3	medium	-	-	-	-	-	-	-	-
87.	P.cul4	small	-	-	-	-	-	-	-	-
88.	P.cul5	small	ellipsoid-ovoid	cuneate-rounded	many	elongated, irregular	rounded	straight	no	absent
89.	P.cul6	medium	ellipsoid-ovoid	cuneate	few	elongated, irregular	rounded	straight	yes	smooth
90.	P.cul7	medium	ellipsoid	cuneate	few	elongated, regular	rounded	straight	no	absent
91.	P.cul8	medium	ellipsoid-ovoid	cuneate-rounded	many	elongated, regular	rounded	straight	yes	smooth
92.	P.cul9	medium	ellipsoid-ovoid	cuneate	many	elongated, irregular	rounded	straight	yes	smooth
93.	P.cul10	large	-	-	-	-	-	-	-	-
94.	P.cul11	small	-	-	-	-	-	-	-	-
95.	P.cul12	small	ovoid	rounded	many	elongated, irregular	rounded	straight	yes	smooth
96.	P.dal	-	ellipsoid	cuneate	few	elongated, irregular	rounded	straight	yes	smooth
97.	P.den	medium	ellipsoid	rounded	many	elongated, regular	rounded	straight	yes	smooth
98.	P.den2	large	ellipsoid	rounded	many	elongated, irregular	rounded	straight	yes	smooth
99.	P.den3	very large	ellipsoid-ovoid	cuneate	many	elongated, irregular	rectangular-rounded	straight	yes	smooth
100.	P.den4	large	ellipsoid-ovoid	cuneate	many	elongated, regular	rounded	straight	yes	smooth
101.	P.den5	large	ellipsoid	cuneate	many	elongated, irregular	rounded	straight	yes	smooth
102.	P.den6	medium	ellipsoid	cuneate	many	elongated, regular	rounded	straight	no	absent
103.	P.dew	small	-	-	-	-	-	-	-	-
104.	P.dog	very large	ellipsoid	cuneate	many	elongated, irregular	rounded	straight	yes	smooth
105.	P.ele	very small	ellipsoid-ovoid	rounded	many	elongated, regular	rounded	straight	no	absent
106.	P.ele2	very small	ellipsoid	rounded	few	elongated, regular	rounded	straight	yes	smooth
107.	P.fol	very small	ellipsoid	rounded	few	elongated, irregular	rounded	straight	no	absent
108.	P.fol2	very small	ovoid	rounded	many	elongated, irregular	rounded	straight	yes	smooth
109.	P.fol3	small	ellipsoid	cuneate	many	elongated, regular	rounded	straight	yes	smooth
110.	P.fol4	very small	fusiform	cuneate	few	elongated, irregular	rounded	straight	yes	smooth
111.	P.fol5	very small	-	-	-	-	-	-	-	-
112.	P.fol6	-	ellipsoid	cuneate	few	elongated, irregular	rounded	straight	no	absent
113.	P.fol7	-	ellipsoid-ovoid	cuneate	few	elongated, irregular	rounded	straight	yes	smooth
114.	P.fol8	-	ellipsoid	rounded	few	elongated, irregular	rounded	straight	yes	smooth
115.	P.fol9	very small	ellipsoid	cuneate	many	elongated, regular	rounded	straight	yes	smooth
116.	P.fol10	very small	ellipsoid	cuneate	many	elongated, regular	rounded	straight	yes	smooth
117.	P.fra	-	ellipsoid-ovoid	cuneate	few	elongated, irregular	rounded	straight	yes	smooth
118.	P.fus	small	ellipsoid-ovoid	cuneate	few	elongated, irregular	rounded	straight	no	absent
119.	P.gal	small	ellipsoid-ovoid	cuneate-rounded	few	elongated, irregular	rounded	straight	yes	smooth
120.	P.gal2	small	ovoid	cuneate	many	elongated, regular	rounded	straight	no	absent
121.	P.gal3	medium	ellipsoid-ovoid	cuneate	many	elongated, regular	rounded	straight	no	absent
122.	P.gal4	medium	-	-	-	-	-	-	-	-
123.	P.gol	small	ellipsoid-ovoid	cuneate	many	elongated, regular	rounded	straight	no	absent
124.	P.gol2	small	ovoid	rounded	many	elongated, regular	rounded	straight	no	absent
125.	P.gol3	very small	ellipsoid	cuneate	few	elongated, regular	rounded	straight	no	absent
126.	P.gra	small	-	-	-	-	-	-	-	-
127.	P.has	small	ellipsoid-ovoid	cuneate	many	elongated, regular	rounded	straight	no	absent
128.	P. has2	small	ellipsoid-ovoid	rounded	many	elongated, regular	rounded	straight	yes	smooth
129.	P.ker	small	ellipsoid-ovoid	cuneate	many	elongated, regular	rounded	straight	no	absent
130.	P.ker2	small	ellipsoid	cuneate	many	elongated, regular	rounded	straight	no	absent
131.	P.lax	very small	ellipsoid	cuneate	few	elongated, irregular	rounded	straight	yes	smooth
132.	P.lax2	very small	fusiform-ellipsoid	cuneate	few	elongated, regular	rounded	straight	no	absent
133.	P.lax3	small	fusiform-ellipsoid	cuneate	few	elongated, irregular	rounded	straight	no	absent
134.	P.lax4	medium	fusiform-ellipsoid	cuneate	few	elongated, regular	rounded	straight	yes	smooth
135.	P.lax5	small	ellipsoid-ovoid	cuneate	few	elongated, regular	rounded	straight	yes	smooth
136.	P.lax6	-	ellipsoid	cuneate	few	elongated, regular	rounded	straight	yes	smooth
137.	P.lax7	-	ellipsoid	rounded	few	elongated, regular	rounded	straight	yes	smooth
138.	P.lin	-	ellipsoid-ovoid	rounded	few	elongated, regular	rounded	straight	no	absent
139.	P.mac	medium	ellipsoid	cuneate	few	elongated, irregular	rounded	straight	yes	smooth
140.	P.mal	-	ellipsoid	cuneate	few	elongated, regular	rounded	straight	no	absent
141.	P.mel	large	fusiform-ellipsoid	cuneate	many	elongated, regular	rounded	straight	no	absent
142.	P.mic	medium	ellipsoid	cuneate	many	elongated, regular	rounded	straight	no	absent
143.	P.mil. var. ang	large	fusiform	cuneate	few	elongated, regular	rounded	straight	no	absent
144.	P.mil. var. mil	medium	ellipsoid	cuneate	many	elongated, irregular	rounded	straight	yes	smooth
145.	P.mod	very small	-	-	-	-	-	-	-	-
146.	P.mod2	small	ellipsoid	cuneate	few	elongated, regular	rounded	straight	no	absent
147.	P.mod3	very small	ellipsoid-ovoid	cuneate	many	elongated, irregular	rounded	straight	no	absent
148.	P.mod4	small	fusiform	cuneate	few	elongated, regular	rounded	straight	yes	smooth
149.	P.mod5	very small	ellipsoid-ovoid	cuneate	many	elongated, regular	rounded	straight	no	absent
150.	P. mod6	-	ovoid	rounded	many	elongated, regular	rounded	straight	yes	smooth
151.	P.muk	very small	ellipsoid-ovoid	rounded	many	elongated, regular	rounded	straight	no	absent
152.	P.muk2	very small	-	-	-	-	-	-	-	-
153.	P.muk3	small	ellipsoid	cuneate	few	elongated, irregular	rounded	straight	no	absent
154.	P.muk4	very small	ellipsoid-ovoid	cuneate	few	elongated, irregular	rounded	straight	no	absent
155.	P. muk5	-	fusiform	cuneate	few	elongated, regular	rounded	straight	yes	smooth
156.	P.muk6	-	ellipsoid	rectangular	few	elongated, regular	rounded	straight	no	absent
157.	P.odo	-	ellipsoid	cuneate	few	elongated, regular	rounded	straight	no	absent
158.	P.odo2	small	ellipsoid-ovoid	cuneate	many	elongated, irregular	rounded	straight	no	absent
159.	P.odo3	small	ellipsoid	cuneate	few	elongated, regular	rounded	straight	no	absent
160.	P.odo4	very small	ellipsoid-ovoid	cuneate	few	elongated, regular	rounded	straight	yes	smooth
161.	P.odo5	small	ellipsoid	cuneate	few	elongated, regular	rounded	straight	no	absent
162.	P.odo6	small	ellipsoid	rounded	many	elongated, regular	rounded	straight	no	absent
163.	P.odo7	-	ellipsoid	cuneate	few	elongated, regular	rounded	straight	no	absent
164.	P.odo. ssp. odo	very small	ellipsoid-ovoid	cuneate	many	elongated, regular	rounded	straight	no	absent
165.	P.odo. ssp. odo2	-	ellipsoid	rounded	many	elongated, regular	rounded	straight	no	absent
166.	P.odo. ssp. odo3	small	ellipsoid-ovoid	cuneate	few	elongated, irregular	rounded	straight	yes	smooth
167.	P.odo. ssp. odo4	-	ellipsoid	rounded	few	elongated, irregular	rounded	straight	no	absent
168.	P.odo. ssp. odo5	very small	ovoid	rounded	few	elongated, irregular	rounded	straight	no	absent
169.	P.pach	average	ellipsoid	rounded	few	elongated, irregular	rounded	straight	yes	smooth
170.	P.pach2	small	ellipsoid	cuneate-rounded	few	elongated, irregular	rounded	straight	yes	smooth
171.	P.pan	small	ellipsoid-ovoid	cuneate	many	elongated, regular	rounded	straight	yes	smooth
172.	P.per	-	ellipsoid-ovoid	cuneate	many	elongated, regular	rounded	straight	no	absent
173.	P.pie	mery large	ellipsoid-ovoid	cuneate	many	elongated, irregular	rounded	straight	no	absent
174.	P.pob	-	ellipsoid	cuneate	few	elongated, regular	rounded	straight	no	absent
175.	P.poi	very small	-	-	-	-	-	-	-	-
176.	P.poi2	very small	-	-	-	-	-	-	-	-
177.	P.poi. var. poi	very small	ellipsoid-ovoid	rectangular	few	elongated, regular	rounded	straight	no	absent
178.	P.pol	very small	-	-	-	-	-	-	-	-
179.	P.pol2	very small	ellipsoid	cuneate	few	elongated, irregular	rounded	straight	no	absent
180.	P.pol3	very small	ellipsoid-ovoid	cuneate	many	elongated, irregular	rounded	straight	no	absent
181.	P.pol4	very small	ellipsoid	cuneate	few	elongated, irregular	rounded	straight	no	absent
182.	P.pol5	very small	-	-	-	-	-	-	-	-
183.	P.pol6	very small	ellipsoid	cuneate	many	elongated, irregular	rounded	straight	no	absent
184.	P.pol7	-	ellipsoid	cuneate	few	elongated, irregular	rounded	straight	no	absent
185.	P.ram	very small	ellipsoid	cuneate	few	elongated, irregular	rounded	straight	no	absent
186.	P.ram2	very small	-	-	-	-	-	-	-	-
187.	P.ram3	very small	ellipsoid	cuneate	few	elongated, irregular	rounded	straight	yes	smooth
188.	P.ram4	very small	ellipsoid-ovoid	cuneate	few	elongated, regular	rounded	straight	no	absent
189.	P.ram5	small	ellipsoid	cuneate	few	elongated, irregular	rounded	straight	no	absent
190.	P.ram6	-	ellipsoid	cuneate	few	elongated, irregular	rounded	straight	no	absent
191.	P.ref	very small	-	-	-	-	-	-	-	-
192.	P.ref2	-	ellipsoid	cuneate	few	elongated, irregular	rounded	straight	yes	smooth
193.	P.ret	very small	ellipsoid-ovoid	cuneate-rounded	few	elongated, irregular	rounded	straight	no	absent
194.	P.ret2	very small	ellipsoid	cuneate	few	elongated, irregular	rounded	straight	no	absent
195.	P.rho	small	ellipsoid	cuneate	many	elongated, irregular	rounded	straight	yes	smooth
196.	P.rho2	small	-	-	-	-	-	-	-	-
197.	P.rho3	small	fusiform	cuneate	few	elongated, irregular	rounded	straight	yes	smooth
198.	P.rho4	-	ellipsoid	cuneate	few	elongated, irregular	rounded	straight	no	absent
199.	P.rho5	-	ellipsoid-ovoid	rounded	few	elongated, irregular	rounded	straight	yes	smooth
200.	P.rid	very small	ellipsoid-ovoid	cuneate-rounded	many	elongated, regular	rounded	straight	no	absent
201.	P.ruw	very small	fusiform	cuneate	few	elongated, regular	rounded	straight	no	absent
202.	P.set	very small	-	-	-	-	-	-	-	-
203.	P.set2	-	ovoid	rounded	many	elongated, regular	rounded	straight	no	absent
204.	P.sim	small	ellipsoid	cuneate	many	elongated, regular	rounded	straight	no	absent
205.	P.sim2	very small	ellipsoid-ovoid	cuneate	few	elongated, irregular	rounded	straight	yes	smooth
206.	P.spp. gab	medium	fusiform-ellipsoid	cuneate	many	elongated, irregular	rounded	straight	no	absent
207.	P.spp. gab2	medium	ellipsoid	cuneate	many	elongated, irregular	rounded	straight	no	absent
208.	P.ste	very small	ellipsoid	cuneate	many	elongated, irregular	rounded	straight	no	absent
209.	P.ste2	very small	-	-	-	-	-	-	-	-
210.	P.stu	very small	ellipsoid	rectangular	few	elongated, regular	rounded	straight	yes	smooth
211.	P.stu2	very small	ellipsoid-ovoid	cuneate	many	elongated, regular	rounded	straight	no	absent
212.	P.ten	medium	fusiform	cuneate	few	elongated, irregular	rounded	straight	yes	smooth
213.	P.ten2	medium	ellipsoid	cuneate	few	elongated, irregular	rounded	straight	no	absent
214.	P.ten3	medium	-	-	-	-	-	-	-	-
215.	P.tenu	small	fusiform	cuneate	few	elongated, regular	rounded	straight	no	absent
216.	P.tra	small	ellipsoid	cuneate	many	elongated, regular	rounded	straight	no	absent
217.	P.tra2	small	fusiform-ellipsoid	cuneate	few	elongated, irregular	rounded	straight	no	absent
218.	P.tra3	small	fusiform-ellipsoid	cuneate	many	elongated, regular	rounded	straight	no	absent
219.	P.und	-	ellipsoid	cuneate	few	elongated, irregular	rounded	straight	yes	smooth
220.	P.vil	small	ellipsoid-ovoid	cuneate	many	elongated, regular	rounded	straight	yes	smooth
221.	P.vir. var. vir	small	ellipsoid	cuneate-rounded	many	elongated, irregular	rounded	straight	yes	smooth
222.	P.vul	very small	ellipsoid	cuneate	many	elongated, regular	rounded	straight	no	absent
223.	P.vul2	very small	ellipsoid	cuneate	many	elongated, regular	rounded	straight	yes	smooth
224.	P.woo	medium	-	-	-	-	-	-	-	-
225.	P.woo2	-	ellipsoid	cuneate	many	elongated, regular	rounded	straight	no	absent
226.	P.woo3	-	fusiform	cuneate	few	elongated, regular	rounded	straight	yes	smooth
227.	P.zam	small	-	-	-	-	-	-	-	-
228.	P.zam2	very small	ellipsoid-ovoid	cuneate	many	elongated, regular	rounded	straight	yes	smooth

## Sheet: Supplementary Table 4
Sypplementary Table 4. Standard deviation and coefficient of variation values from the measurements taken.
No.	Abbr. of species name	Standard deviation	Coefficient of variation	Standard deviation	Coefficient of variation	Standard deviation	Coefficient of variation	Standard deviation	Coefficient of variation
		SL (μm)	SL (%)	SW (μm)	SW (%)	SC (μm)	SC (%)	SA (μm^2)	SA (%)
1.	P. aco	25.6619	10.0011	10.0344	11.9676	52.6746	8.557	2416.32	14.935
2.	P. aco2	42.9015	18.5288	12.5741	13.465	95.8651	16.957	4373.93	26.8446
3.	P. ada	20.6702	8.5098	7.2712	11.2679	39.5785	6.9485	1502.23	11.726
4.	P. ada2	13.8659	9.3431	6.3915	12.485	24.2555	6.8016	749.183	12.5958
5.	P. ada5	16.5566	10.0715	5.6921	18.0079	34.02	9.0256	731.334	17.1095
6.	P. ada6	31.6352	13.5557	10.7648	14.3771	67.4166	12.1291	2959.73	21.3434
7.	P. ada7	28.595	18.0149	6.8938	23.5551	59.5218	16.7261	1368.16	35.108
8.	P. ada10	28.34	12.5927	9.2792	14.7568	58.0243	11.108	1905.21	17.5806
9.	P. ada11	21.917	11.0146	6.9139	13.7401	45.2217	9.7	1371.78	17.5915
10.	P. ada12	24.6499	9.6391	14.165	16.076	43.4668	6.9791	2565.19	14.2359
11.	P. ada13	25.1567	10.739	10.4147	13.821	45.2877	8.2181	2287.47	16.9376
12.	P. ada14	23.855	10.3007	9.4515	11.3089	45.7138	8.2415	2291.03	15.0392
13.	P. aff	32.4818	10.5505	7.1117	12.0803	67.2738	9.3124	1855.27	13.5127
14.	P. aff2	31.0347	11.0815	12.478	18.0958	98.8523	14.4	2638.94	17.5458
15.	P. alb. ssp. imb	44.9516	11.7507	14.204	17.7411	73.964	8.4431	3538.57	15.7445
16.	P. alb. ssp. imb2	41.0255	13.9269	9.7046	12.2469	75.5681	11.1178	2872.46	16.6764
17.	P. alb. ssp. kra	38.1769	9.463	10.4252	13.6499	64.065	7.0436	2766.5	15.5757
18.	P. alb. ssp. kra3	35.2591	11.5644	9.9881	14.5215	72.7536	10.3942	3017.35	17.9117
19.	P. alb. ssp. mus	41.9638	14.4755	8.5873	11.8136	88.056	12.8788	2683.97	17.3895
20.	P. alb. ssp. mus2	43.5418	14.564	9.3944	14.2387	84.4727	12.096	2733.56	18.2644
21.	P. ben	54.358	17.6294	8.2904	12.4673	106.458	15.0497	3271.76	20.1797
22.	P. ben2	35.5421	15.8104	15.3385	23.9427	70.6696	13.1098	2758.64	23.8081
23.	P. ben3	44.3174	18.4923	11.021	16.8859	93.7644	16.5513	2679.28	22.4035
24.	P. ben4	23.2957	9.9107	10.2373	17.55	40.2776	7.4586	2270.22	18.3168
25.	P. bic	35.7921	13.8023	11.097	13.1596	84.1095	13.3107	3028.23	18.361
26.	P. bif	41.5049	15.156	11.5339	18.4834	84.0207	12.8618	3292.36	24.8413
27.	P. cad	29.1995	19.1354	9.774	27.9449	68.3603	18.9103	2293.09	36.9755
28.	P. cal	18.1951	10.9318	8.8721	15.1718	51.8696	13.0058	1855.65	23.8761
29.	P. cla	34.2195	15.9191	13.926	20.8064	81.1667	16.068	1774.54	27.8384
30.	P. con	31.9812	16.4927	13.4306	21.0091	59.7309	12.5707	2257.32	22.0079
31.	P. con2	20.5734	11.0397	7.4515	11.414	37.1779	8.2914	1418.71	15.005
32.	P. con3	15.629	10.4884	3.3963	8.4081	29.6313	8.4616	542.665	11.365
33.	P. con4	14.3157	9.9322	5.1042	13.1329	25.223	7.4437	401.812	9.1159
34.	P. con5	27.7561	14.279	9.96	16.3595	52.5721	11.2533	1780.01	18.5763
35.	P. con6	16.0417	8.4124	7.3077	12.8176	31.601	7.0192	982.126	11.1947
36.	P. con7	19.5965	10.7198	6.4483	11.3054	32.1838	7.3736	1192.05	13.8354
37.	P. con8	20.1066	11.4709	8.3018	13.1869	38.4885	8.8317	1209.32	13.5113
38.	P. con9	17.7121	10.2978	6.8025	11.8521	35.9046	8.7248	1268	15.3931
39.	P. con10	27.3936	10.8809	10.4529	13.0015	43.3095	7.256	2067.66	13.2387
40.	P. con11	27.6796	12.3269	5.1857	8.7835	53.5483	10.1833	1124.51	11.061
41.	P. con12	21.2701	11.0286	6.5431	10.1183	35.9269	7.8303	1181.55	12.2343
42.	P. con13	17.1279	7.7038	11.3712	14.9454	27.9791	5.1815	1990.22	14.3347
43.	P. con14	17.2903	7.8557	7.1816	10.8565	32.3708	6.2522	1140.53	9.6231
44.	P. con15	22.7348	12.5557	8.1364	14.0566	45.1754	10.392	1164.79	13.8926
45.	P. con16	17.0079	11.4196	6.2593	19.0051	41.773	11.5833	1157.68	25.9563
46.	P. con17	19.6939	9.7858	6.6544	11.7487	32.7724	6.8933	818.302	8.6114
47.	P. con18	25.4261	10.7527	8.6186	13.0145	48.1986	8.7633	1267.31	10.1331
48.	P. con19	20.827	10.6996	8.7575	16.8457	36.8347	7.8818	1074.81	12.5237
49.	P. con20	29.5942	13.3549	11.588	11.8825	54.2471	9.4909	2167.18	12.1966
50.	P. con21	22.9914	10.222	8.6547	11.6608	41.6959	7.7444	1804.97	13.4304
51.	P. con22	28.8821	11.5733	17.0028	17.1236	48.2702	7.6301	2868.5	13.9601
52.	P. con23	17.885	8.9751	8.1302	15.6034	36.4255	7.7026	1184.91	12.5245
53.	P. con24	23.1764	10.5486	9.8898	13.9703	40.7104	7.479	1957.27	14.4039
54.	P. con25	23.7853	16.2241	5.0517	16.7328	47.4601	13.6533	1023.02	23.4619
55.	P. con26	19.4351	8.6403	6.1867	9.6856	33.3156	6.3859	1020.17	9.379
56.	P. con27	19.2662	9.5003	8.5327	13.6117	35.7295	7.3843	1436.78	13.6369
57.	P. con28	29.8048	11.7599	11.4079	11.513	53.9272	8.5217	2994.99	14.4408
58.	P. con29	21.2543	12.168	6.6595	10.4552	49.7393	10.5322	1004.49	11.1388
59.	P. con30	19.9303	11.4173	5.2054	8.4883	42.7635	9.4331	720.141	8.911
60.	P. con31	30.9879	16.0924	10.6674	16.3698	82.8407	15.8725	2446.37	24.6145
61.	P. con32	28.6559	12.655	7.2893	11.265	57.0839	9.6476	1488.87	12.8819
62.	P. con33	30.026	15.7615	7.8182	12.5905	60.4195	11.9496	1397.02	15.36
63.	P. con34	14.5798	8.2615	7.5337	12.9397	45.3455	9.2581	980.612	11.74
64.	P. con41	18.8551	10.5743	10.4426	18.8752	84.1434	16.4343	1994.4	20.046
65.	P. con42	36.1949	19.9129	12.2097	19.6981	75.625	16.2486	2000.05	23.1911
66.	P. con43	14.3525	8.8026	6.0169	11.3341	27.4842	7.1631	721.972	10.7447
67.	P. con44	24.088	14.4228	5.9833	12.4702	47.0735	11.9125	1108.07	17.8079
68.	P. con45	17.1056	11.059	8.1708	16.6614	35.6574	9.6053	1107.68	18.3081
69.	P. cor	23.6779	11.1543	11.4969	15.4592	40.135	7.8088	1699.65	13.9595
70.	P. cul	43.1376	16.2443	12.3082	16.5476	80.3332	12.6681	2705.61	18.7125
71.	P. cul2	55.2002	13.2809	10.2527	11.5337	110.718	11.042	5210.67	16.2638
72.	P. cul3	35.9156	10.5798	16.835	20.0484	76.2746	9.0875	4584.33	20.6744
73.	P. cul4	25.6087	8.529	10.5141	12.5829	66.4566	8.8236	1018.74	5.3608
74.	P. cul5	51.5345	17.1551	17.53	17.0571	86.8346	11.6231	3806.72	16.224
75.	P. cul6	48.8706	14.3016	10.0109	12.8739	85.8216	10.8626	2754.33	14.8188
76.	P. cul7	37.8691	12.143	11.0309	13.8271	58.6311	7.9925	2173.84	11.5973
77.	P. cul8	37.2695	11.805	9.9099	11.9286	70.0575	9.5776	2914.19	15.4106
78.	P. cul9	32.8965	10.2859	10.2303	14.9781	67.2716	9.0742	3103.71	19.5841
79.	P. cul10	39.2372	9.6711	10.3363	14.7663	92.9375	8.2289	3411.01	15.0965
80.	P. cul11	40.2199	14.9921	15.6328	17.434	113.208	13.9973	3318.09	19.0035
81.	P. cul12	41.3172	18.8566	12.9082	18.7476	83.6055	15.3875	2885.4	23.9235
82.	P. den	58.4704	15.3331	12.0288	11.4928	130.586	14.6612	6673.98	21.3995
83.	P. den2	50.7269	11.7383	28.3635	16.7681	77.2634	7.1302	10159.3	16.4997
84.	P. den3	58.6831	11.5158	26.8879	18.5307	103.106	8.3271	12918.5	21.4522
85.	P. den4	75.4658	18.2681	29.6629	27.1795	136.776	13.8008	7660.51	22.3659
86.	P. den5	50.6124	12.0056	17.3338	11.8111	93.8815	9.1433	7128.61	14.4109
87.	P. den6	54.0143	14.6019	24.3942	23.7965	110.886	13.0201	8640.18	30.0753
88.	P. dew	22.1935	9.5141	10.8205	11.4647	53.9755	9.3545	2672.51	15.75
89.	P. dog	61.5588	10.1017	22.0317	14.7775	121.433	8.6452	10664	16.0078
90.	P. ele	11.4495	9.8673	5.9002	12.7712	24.7171	8.7389	739.889	17.1055
91.	P. ele2	16.8598	10.5795	8.2497	14.8282	33.4644	8.7638	1264.41	18.225
92.	P. fol	16.7274	10.1521	9.5197	17.4837	38.8954	9.2488	1457.53	18.3555
93.	P. fol2	17.7646	11.8664	6.9842	11.7542	33.133	8.4847	811.504	10.2639
94.	P. fol3	27.4106	12.9162	9.5952	18.8413	60.7331	12.0909	2056.65	22.4079
95.	P. fol4	24.8441	15.2317	6.9688	21.6921	52.2019	13.7456	1251.67	27.7379
96.	P. fol5	13.1991	8.6238	7.124	15.2829	30.4933	8.3199	856.186	15.1344
97.	P. fol9	19.259	11.6883	10.335	18.709	32.1914	8.0444	773.596	11.6942
98.	P. fol10	25.0023	15.6396	7.1465	19.7526	41.9771	10.9324	1041.09	21.313
99.	P. fus	18.9938	7.8094	6.4532	9.5796	42.1028	7.2227	1283.97	10.2841
100.	P. gal	35.4655	15.7336	12.9703	17.5734	92.4249	15.7895	2784.87	21.3012
101.	P. gal2	29.5213	11.1617	8.2349	11.6705	62.1118	9.7593	2090.17	14.7907
102.	P. gal3	33.2242	9.5135	8.9065	12.1577	57.3289	6.7672	3108.72	14.0724
103.	P. gal4	60.5072	17.6804	10.3897	13.6543	88.6455	10.3447	3290.24	14.678
104.	P. gol	22.5803	10.9405	6.1878	8.8176	41.0482	8.1762	1452.36	12.2397
105.	P. gol2	25.0416	12.3935	9.0182	11.5791	47.3731	9.4758	1791.16	14.1554
106.	P. gol3	21.4076	12.594	14.9112	22.0999	47.5871	11.116	2057.4	21.9424
107.	P. gra	32.9352	11.81	8.1789	14.569	47.2288	7.2975	1562.06	11.8115
108.	P. has	19.8548	8.773	8.8725	11.8509	36.9689	6.8708	1579.75	11.9945
109.	P. has2	23.9069	10.1093	6.6069	7.1504	41.1299	6.9838	1917.97	10.7876
110.	P. ker	27.5164	10.042	8.2573	8.9486	55.678	8.4115	2435.23	11.9244
111.	P. ker2	32.3494	12.3899	13.512	16.2234	73.8805	11.698	4078.48	23.081
112.	P. lax	31.5648	18.5838	7.465	20.7168	79.1261	19.8858	1427.78	29.4002
113.	P. lax2	38.5033	20.4343	5.5108	10.9064	76.3389	17.1046	1415.1	19.9248
114.	P. lax3	36.3529	13.2059	8.0229	16.4493	78.778	12.1455	2518.54	21.1931
115.	P. lax4	40.468	13.0706	10.2313	15.0344	82.4255	11.4894	2781.03	18.4429
116.	P. lax5	34.3058	12.3764	10.4409	16.5981	65.1403	10.0695	2332.5	18.3326
117.	P. mac	37.4522	9.6969	16.2198	13.6027	73.4317	6.8966	3236.07	9.1338
118.	P. mel	66.001	15.1541	23.409	20.9637	85.4763	8.0241	4610.1	12.2047
119.	P. mic	61.3175	17.6349	23.3728	25.1835	133.026	15.9535	7502.04	27.9062
120.	P. mil. var. ang	55.9726	13.3487	17.3512	16.5163	103.058	10.323	4619.24	13.4898
121.	P. mil. var. mil	54.1121	14.6592	11.8554	17.7357	106.623	12.6498	4353.46	21.4826
122.	P. mod	23.7744	12.9521	10.7401	17.3306	49.0796	11.0871	1510.19	16.9257
123.	P. mod2	28.8347	14.1789	8.4955	14.0759	46.2377	9.4443	1507.57	15.3287
124.	P. mod3	21.2588	11.8517	7.9524	12.6067	37.0589	8.5935	1143.44	12.8166
125.	P. mod4	33.0629	11.8211	8.8267	14.8481	59.0519	9.2538	1961.45	16.7204
126.	P. mod5	18.7256	9.3377	10.2594	12.5638	45.7472	9.1526	1990.79	15.1706
127.	P. muk	22.3457	13.8711	6.7415	13.9004	42.8591	11.3675	1163.44	18.2042
128.	P. muk2	20.4452	12.539	5.7232	10.7777	41.6221	10.7722	1126.7	16.1173
129.	P. muk3	27.6601	11.7713	8.2665	12.6715	48.2421	8.5833	1446.29	11.7359
130.	P. muk4	23.3648	11.6921	9.3789	14.8694	44.0461	9.2658	1698.28	17.2601
131.	P. odo2	27.1998	11.6813	12.658	17.7214	67.1869	11.2822	2471.54	18.3599
132.	P. odo3	23.7234	10.9503	7.6852	14.3144	52.8175	8.9861	1131.45	11.7781
133.	P. odo4	25.9649	13.0661	6.3884	11.8374	51.2641	9.5108	1278.04	14.3245
134.	P. odo5	38.3475	15.683	8.2267	12.8526	80.3353	11.8946	1975.68	15.6754
135.	P. odo6	25.5175	11.4216	11.0941	15.3605	51.9445	8.7447	2096.96	16.787
136.	P. odo. ssp. odo	25.7448	13.7644	8.5837	15.1556	56.9684	12.4739	1618.78	18.8755
137.	P. odo. ssp. odo3	28.8194	14.1694	5.9241	10.0911	64.3918	11.6155	1467.01	14.9524
138.	P. odo. ssp. odo5	29.2431	15.2961	14.5189	21.0453	62.0701	12.7693	3218.99	30.283
139.	P. pach	48.5549	13.6023	14.8335	21.7024	107.229	13.4178	5116.02	27.0282
140.	P. pach2	76.2651	27.0453	14.4688	27.0847	165.494	25.2187	6227.08	44.8895
141.	P. pan	25.0489	11.0567	9.6719	13.171	48.2623	8.8507	1592.48	12.3215
142.	P. pie	82.6523	15.3922	22.6539	17.4816	168.791	13.4985	11922.3	22.5798
143.	P. poi	18.0374	11.7194	7.1918	12.8581	34.3865	8.8207	1092.29	15.7663
144.	P. poi2	16.3616	8.8278	6.8992	18.4416	35.3345	8.2138	1026.3	18.8876
145.	P. poi. var. poi	14.6672	9.1113	7.5692	13.3642	31.2957	7.9296	1027.78	14.6824
146.	P. pol	19.9468	11.3763	7.4303	12.8187	44.5789	10.0291	1324.99	15.9461
147.	P. pol2	19.4413	15.1674	13.901	22.7978	48.4634	14.1666	1722.59	27.9086
148.	P. pol3	20.7948	13.5941	6.3607	13.3255	41.254	11.1686	947.746	16.07
149.	P. pol4	11.0177	5.782	7.504	12.7443	28.6809	6.2458	1394.11	15.1988
150.	P. pol5	21.0216	10.7478	10.4656	16.8346	39.9005	8.3386	2063.68	20.4227
151.	P. pol6	18.0989	9.9579	8.4187	11.0984	32.5655	7.1157	1138.95	10.3353
152.	P. ram	20.8639	12.7799	8.6592	23.368	48.3188	12.2365	1284.44	24.0482
153.	P. ram2	21.9846	14.1356	8.6558	21.5384	58.6996	14.7081	1357.15	25.2916
154.	P. ram3	14.7357	10.5192	5.2886	15.5231	31.4699	9.3211	680.286	16.5532
155.	P. ram4	24.0763	13.6019	12.1158	25.5246	64.0474	14.8589	2478.13	33.9886
156.	P. ram5	23.3898	9.5038	7.4852	12.233	42.2795	7.3357	1871.21	14.7095
157.	P. ref	13.5925	11.7896	4.4539	14.0696	27.4833	9.985	474.125	15.3089
158.	P. ret	20.9227	11.2566	11.6559	15.9546	55.7361	11.4543	1965.24	16.9763
159.	P. ret2	20.3968	10.7241	6.1324	10.912	36.9517	8.1259	1397.11	15.4517
160.	P. rho	47.2775	16.3701	11.9675	15.6149	90.3352	12.6045	3648.48	20.5761
161.	P. rho2	28.6704	12.9856	10.0783	17.1676	56.6783	10.4538	1910.6	17.7435
162.	P. rho3	47.1008	16.4458	10.38	13.6231	87.9925	12.7834	3026.31	18.0636
163.	P. rid	14.3893	8.1775	9.7895	13.2774	26.7758	6.2167	1310.72	12.8855
164.	P. ruw	18.664	9.4437	6.5352	13.8856	43.3387	7.4291	1348.88	15.0889
165.	P. set	14.3313	9.0103	13.275	17.5932	41.8913	10.1	2117.22	21.1119
166.	P. sim	39.7966	19.1662	12.474	22.5629	90.3076	17.8509	2975.69	31.4933
167.	P. sim2	28.3072	14.1996	8.7352	12.9649	65.5685	12.968	2660.76	19.9657
168.	P. ssp. gab	64.3758	16.1767	13.9359	14.2293	114.257	12.2014	5000.54	17.1535
169.	P. ssp. gab2	40.3702	13.2993	19.2908	22.8187	91.5407	12.8308	5445.18	26.5677
170.	P. ste	17.5569	10.6421	5.1611	13.9553	33.0477	8.6776	550.331	10.6978
171.	P. ste2	24.1817	14.6218	9.604	18.2138	42.5103	10.5041	1325.35	18.0126
172.	P. stu	19.5597	11.9325	8.0652	15.2979	48.2483	12.2738	1414.19	20.7934
173.	P. stu2	12.8659	7.1881	9.5464	15.1024	27.1459	6.3351	1255.51	14.2586
174.	P. ten	37.029	11.5198	13.1878	17.1063	77.9863	10.2093	3312.16	16.7904
175.	P. ten2	48.4125	14.7734	12.7286	16.065	93.5519	12.0674	3900.99	18.7567
176.	P. ten3	40.0028	12.9396	9.7494	16.9524	63.199	8.3716	1903.79	12.7152
177.	P. tenu	27.6254	10.6843	10.8711	14.1639	51.4516	8.2549	2116.2	13.4967
178.	P. tra	30.3874	12.4007	9.4705	15.6195	59.6156	9.5221	2330.55	13.9783
179.	P. tra2	38.691	18.0534	9.2375	13.3971	126.572	22.251	3620.88	21.197
180.	P. tra3	30.9937	13.7169	6.1701	12.3734	73.5897	12.8333	1644.52	12.572
181.	P. vil	22.765	10.091	7.7093	10.7409	39.8922	7.2885	1942.6	12.4424
182.	P. vir. var. vir	28.7545	9.9696	14.8153	17.8967	55.4577	8.053	4520.78	18.798
183.	P. vul	15.7166	9.0117	6.2531	10.4006	33.6568	7.8534	1089.29	12.6213
184.	P. vul2	22.7012	14.7635	6.6641	15.7493	44.76	12.1601	985.482	17.8662
185.	P. woo	37.5931	11.6833	13.7405	12.3772	77.1287	9.6598	4317.76	14.7601
186.	P. zam	22.693	10.4113	10.8286	15.4653	40.731	7.8039	617.963	7.3397
187.	P. zam2	19.2149	9.991	7.6688	13.5568	37.0912	8.0616	1695.99	15.509
